# Supplementary material for: Genome sequencing of evolved aspergilli populations reveals robust genomes, transversions in A. flavus, and sexual aberrancy in non-homologous end-joining mutants
Source: BMC Biol. 2019 Nov 11;17:88. doi: 10.1186/s12915-019-0702-0 (PMC6844060; doi:10.1186/s12915-019-0702-0)
Supplement: Supplementary file 10 — Additional file 10: Table S6. SRA accessions. [file 12915_2019_702_MOESM10_ESM.xls]

## Sheet: Less Inclusive Report
User Program	Proposal ID	Principal Investigator	Sequencing Project ID	Sequencing Project Name ▲	Sequencing Project Status	Sequencing Project Status Date	BioProject ID	BioSample ID	SRA Accession	Current Material Location	Current Material Location Date	Actual Library Creation Queue	Library Name	Sample ID	Sample Name	Sample Replicate Group	Sample Tube/Plate Label	Plate Location	Sample Receipt Date	Sample QC Date	Sample QC Comments	Sample QC Type	Sample QC Status	Current Volume (uL)	Current Concentration (ng/uL)	Total Amount Completed	Platform	Model	Actual Run Type	Total Bases	RQC Segment Comments	Embargo Days	Embargo Start Date	Embargo End Date	Sample Contact	JGI Project Manager
CSP	1401	Canovas, David	1098586	Aspergillus fumigatus D141 (deltaku70) No. 60-10 Resequencing	Complete	2016-11-11	PRJNA335162	SAMN05444593		SOW: Abandoned	2016-03-29 11:56:41			105638	No. 60-10 ku70		AfumigatusReseq	B2						0		0 X	Illumina	HiSeq-1TB				0	2016-11-11	2016-11-11	Sasse, Christoph	Barry, Kerrie
CSP	1401	Canovas, David	1098579	Aspergillus fumigatus D141 (deltaku70) No. 60-3 Resequencing	Complete	2016-11-11	PRJNA335155	SAMN05444589		SOW: Abandoned	2016-03-29 11:56:41			105631	No. 60-3 ku70		AfumigatusReseq	B1						0		0 X	Illumina	HiSeq-1TB				0	2016-11-11	2016-11-11	Sasse, Christoph	Barry, Kerrie
CSP	1401	Canovas, David	1098580	Aspergillus fumigatus D141 (deltaku70) No. 60-4 Resequencing	Complete	2016-11-11	PRJNA335156	SAMN05444121		SOW: Abandoned	2016-03-29 11:56:41			105632	No. 60-4 ku70		AfumigatusReseq	C1						0		0 X	Illumina	HiSeq-1TB				0	2016-11-11	2016-11-11	Sasse, Christoph	Barry, Kerrie
CSP	1401	Canovas, David	1098581	Aspergillus fumigatus D141 (deltaku70) No. 60-5 Resequencing	Complete	2016-11-11	PRJNA335157	SAMN05444590		SOW: Abandoned	2016-03-29 11:56:41			105633	No. 60-5 ku70		AfumigatusReseq	D1						0		0 X	Illumina	HiSeq-1TB				0	2016-11-11	2016-11-11	Sasse, Christoph	Barry, Kerrie
CSP	1401	Canovas, David	1098582	Aspergillus fumigatus D141 (deltaku70) No. 60-6 Resequencing	Complete	2016-11-11	PRJNA335158	SAMN05444591		SOW: Abandoned	2016-03-29 11:56:41			105634	No. 60-6 ku70		AfumigatusReseq	E1						0		0 X	Illumina	HiSeq-1TB				0	2016-11-11	2016-11-11	Sasse, Christoph	Barry, Kerrie
CSP	1401	Canovas, David	1098583	Aspergillus fumigatus D141 (deltaku70) No. 60-7 Resequencing	Complete	2016-11-11	PRJNA335159	SAMN05444120		SOW: Abandoned	2016-03-29 11:56:41			105635	No. 60-7 ku70		AfumigatusReseq	F1						0		0 X	Illumina	HiSeq-1TB				0	2016-11-11	2016-11-11	Sasse, Christoph	Barry, Kerrie
CSP	1401	Canovas, David	1098584	Aspergillus fumigatus D141 (deltaku70) No. 60-8 Resequencing	Complete	2016-11-11	PRJNA335160	SAMN05444592		SOW: Abandoned	2016-03-29 11:56:41			105636	No. 60-8 ku70		AfumigatusReseq	G1						0		0 X	Illumina	HiSeq-1TB				0	2016-11-11	2016-11-11	Sasse, Christoph	Barry, Kerrie
CSP	1401	Canovas, David	1098585	Aspergillus fumigatus D141 (deltaku70) No. 60-9 Resequencing	Complete	2016-11-11	PRJNA335161	SAMN05444097		SOW: Abandoned	2016-03-29 11:56:41			105637	No. 60-9 ku70		AfumigatusReseq	A2						0		0 X	Illumina	HiSeq-1TB				0	2016-11-11	2016-11-11	Sasse, Christoph	Barry, Kerrie
CSP	1401	Canovas, David	1098594	Aspergillus fumigatus D141 (wt) No. 60-10 Resequencing	Complete	2016-11-11	PRJNA335170	SAMN05444492		SOW: Abandoned	2016-03-29 11:56:41			105646	No. 60-10 wt		AfumigatusReseq	B3						0		0 X	Illumina	HiSeq-1TB				0	2016-11-11	2016-11-11	Sasse, Christoph	Barry, Kerrie
CSP	1401	Canovas, David	1098587	Aspergillus fumigatus D141 (wt) No. 60-3 Resequencing	Complete	2016-11-11	PRJNA335163	SAMN05444488		SOW: Abandoned	2016-03-29 11:56:41			105639	No. 60-3 wt		AfumigatusReseq	C2						0		0 X	Illumina	HiSeq-1TB				0	2016-11-11	2016-11-11	Sasse, Christoph	Barry, Kerrie
CSP	1401	Canovas, David	1098588	Aspergillus fumigatus D141 (wt) No. 60-4 Resequencing	Complete	2016-11-11	PRJNA335164	SAMN05444096		SOW: Abandoned	2016-03-29 11:56:41			105640	No. 60-4 wt		AfumigatusReseq	D2						0		0 X	Illumina	HiSeq-1TB				0	2016-11-11	2016-11-11	Sasse, Christoph	Barry, Kerrie
CSP	1401	Canovas, David	1098589	Aspergillus fumigatus D141 (wt) No. 60-5 Resequencing	Complete	2016-11-11	PRJNA335165	SAMN05444489		SOW: Abandoned	2016-03-29 11:56:41			105641	No. 60-5 wt		AfumigatusReseq	E2						0		0 X	Illumina	HiSeq-1TB				0	2016-11-11	2016-11-11	Sasse, Christoph	Barry, Kerrie
CSP	1401	Canovas, David	1098590	Aspergillus fumigatus D141 (wt) No. 60-6 Resequencing	Complete	2016-11-11	PRJNA335166	SAMN05444490		SOW: Abandoned	2016-03-29 11:56:41			105642	No. 60-6 wt		AfumigatusReseq	F2						0		0 X	Illumina	HiSeq-1TB				0	2016-11-11	2016-11-11	Sasse, Christoph	Barry, Kerrie
CSP	1401	Canovas, David	1098591	Aspergillus fumigatus D141 (wt) No. 60-7 Resequencing	Complete	2016-11-11	PRJNA335167	SAMN05444095		SOW: Abandoned	2016-03-29 11:56:41			105643	No. 60-7 wt		AfumigatusReseq	G2						0		0 X	Illumina	HiSeq-1TB				0	2016-11-11	2016-11-11	Sasse, Christoph	Barry, Kerrie
CSP	1401	Canovas, David	1098592	Aspergillus fumigatus D141 (wt) No. 60-8 Resequencing	Complete	2016-11-11	PRJNA335168	SAMN05444491		SOW: Abandoned	2016-03-29 11:56:41			105644	No. 60-8 wt		AfumigatusReseq	H2						0		0 X	Illumina	HiSeq-1TB				0	2016-11-11	2016-11-11	Sasse, Christoph	Barry, Kerrie
CSP	1401	Canovas, David	1098593	Aspergillus fumigatus D141 (wt) No. 60-9 Resequencing	Complete	2016-11-11	PRJNA335169	SAMN05444094		SOW: Abandoned	2016-03-29 11:56:41			105645	No. 60-9 wt		AfumigatusReseq	A3						0		0 X	Illumina	HiSeq-1TB				0	2016-11-11	2016-11-11	Sasse, Christoph	Barry, Kerrie
CSP	1401	Canovas, David	1098561	Aspergillus nidulans A1146 (deltaku70) Adelta0-8 Resequencing	Complete	2016-12-16	PRJNA364361	SAMN06265871		Abandon Queue	2016-11-30 13:03:23			105613	Adelta8		Asper_nidReseq	D3	2016-09-16 11:52:10	2016-09-19		Quantity	Pass	54.3	105.72	0 X	Illumina	HiSeq-1TB				0	2016-12-16	2016-12-16	Canovas, David	Barry, Kerrie
CSP	1401	Canovas, David	1098561	Aspergillus nidulans A1146 (deltaku70) Adelta0-8 Resequencing	Complete	2016-12-16	PRJNA364361	SAMN06265871		SOW: Abandoned	2016-07-14 11:39:04			105613	Adelta8		Asper_nidReseq	D3	2016-09-16 11:52:10	2016-09-19		Quantity	Pass	54.3	105.72	0 X	Illumina	HiSeq-1TB				0	2016-12-16	2016-12-16	Canovas, David	Barry, Kerrie
CSP	1401	Canovas, David	1098569	Aspergillus nidulans A1146 (deltaku70) Adelta60-10 Resequencing	Complete	2016-12-16	PRJNA364363	SAMN06265844		Abandon Queue	2016-11-30 13:03:23			105621	Adelta10		Asper_nidReseq	D4	2016-09-16 11:52:10	2016-09-19		Quantity	Pass	48.1	206.74	0 X	Illumina	HiSeq-1TB				0	2016-12-16	2016-12-16	Canovas, David	Barry, Kerrie
CSP	1401	Canovas, David	1098569	Aspergillus nidulans A1146 (deltaku70) Adelta60-10 Resequencing	Complete	2016-12-16	PRJNA364363	SAMN06265844		SOW: Abandoned	2016-07-14 11:39:04			105621	Adelta10		Asper_nidReseq	D4	2016-09-16 11:52:10	2016-09-19		Quantity	Pass	48.1	206.74	0 X	Illumina	HiSeq-1TB				0	2016-12-16	2016-12-16	Canovas, David	Barry, Kerrie
CSP	1401	Canovas, David	1098562	Aspergillus nidulans A1146 (deltaku70) Adelta60-1 Resequencing	Complete	2016-12-16	PRJNA367754	SAMN06266865		SOW: Abandoned	2016-07-14 11:39:04			105614	Adelta1		Asper_nidReseq	E3	2016-09-16 11:52:10	2016-09-19		Quantity	Pass	47.4	291.81	0 X	Illumina	HiSeq-1TB				0	2016-12-16	2016-12-16	Canovas, David	Barry, Kerrie
CSP	1401	Canovas, David	1098562	Aspergillus nidulans A1146 (deltaku70) Adelta60-1 Resequencing	Complete	2016-12-16	PRJNA367754	SAMN06266865		Abandon Queue	2016-11-30 13:03:23			105614	Adelta1		Asper_nidReseq	E3	2016-09-16 11:52:10	2016-09-19		Quantity	Pass	47.4	291.81	0 X	Illumina	HiSeq-1TB				0	2016-12-16	2016-12-16	Canovas, David	Barry, Kerrie
CSP	1401	Canovas, David	1098563	Aspergillus nidulans A1146 (deltaku70) Adelta60-2 Resequencing	Complete	2016-12-16	PRJNA364364	SAMN06264458		Abandon Queue	2016-11-30 13:03:23			105615	Adelta2		Asper_nidReseq	F3	2016-09-16 11:52:10	2016-09-19		Quantity	Pass	59.8	108.87	0 X	Illumina	HiSeq-1TB				0	2016-12-16	2016-12-16	Canovas, David	Barry, Kerrie
CSP	1401	Canovas, David	1098563	Aspergillus nidulans A1146 (deltaku70) Adelta60-2 Resequencing	Complete	2016-12-16	PRJNA364364	SAMN06264458		SOW: Abandoned	2016-07-14 11:39:04			105615	Adelta2		Asper_nidReseq	F3	2016-09-16 11:52:10	2016-09-19		Quantity	Pass	59.8	108.87	0 X	Illumina	HiSeq-1TB				0	2016-12-16	2016-12-16	Canovas, David	Barry, Kerrie
CSP	1401	Canovas, David	1098564	Aspergillus nidulans A1146 (deltaku70) Adelta60-3 Resequencing	Complete	2016-12-16	PRJNA364365	SAMN06264944		SOW: Abandoned	2016-07-14 11:39:04			105616	Adelta3		Asper_nidReseq	G3	2016-09-16 11:52:10	2016-09-19		Quantity	Pass	51.1	315.53	0 X	Illumina	HiSeq-1TB				0	2016-12-16	2016-12-16	Canovas, David	Barry, Kerrie
CSP	1401	Canovas, David	1098564	Aspergillus nidulans A1146 (deltaku70) Adelta60-3 Resequencing	Complete	2016-12-16	PRJNA364365	SAMN06264944		Abandon Queue	2016-10-03 14:32:47	Illumina Regular Fragment, 600bp, Plates	BHBZZ	105616	Adelta3		Asper_nidReseq	G3	2016-09-16 11:52:10	2016-09-19		Quantity	Pass	51.1	315.53	0 X	Illumina	HiSeq-1TB				0	2016-12-16	2016-12-16	Canovas, David	Barry, Kerrie
CSP	1401	Canovas, David	1098565	Aspergillus nidulans A1146 (deltaku70) Adelta60-4 Resequencing	Complete	2016-12-16	PRJNA364366	SAMN06265845		Abandon Queue	2016-11-30 13:03:23			105617	Adelta4		Asper_nidReseq	H3	2016-09-16 11:52:10	2016-09-19		Quantity	Pass	64.4	527.66	0 X	Illumina	HiSeq-1TB				0	2016-12-16	2016-12-16	Canovas, David	Barry, Kerrie
CSP	1401	Canovas, David	1098565	Aspergillus nidulans A1146 (deltaku70) Adelta60-4 Resequencing	Complete	2016-12-16	PRJNA364366	SAMN06265845		SOW: Abandoned	2016-07-14 11:39:04			105617	Adelta4		Asper_nidReseq	H3	2016-09-16 11:52:10	2016-09-19		Quantity	Pass	64.4	527.66	0 X	Illumina	HiSeq-1TB				0	2016-12-16	2016-12-16	Canovas, David	Barry, Kerrie
CSP	1401	Canovas, David	1098566	Aspergillus nidulans A1146 (deltaku70) Adelta60-6 Resequencing	Complete	2016-12-16	PRJNA369879	SAMN06296035		Abandon Queue	2016-11-30 13:03:23			105618	Adelta6		Asper_nidReseq	A4	2016-09-16 11:52:10	2016-09-19		Quantity	Pass	40.2	176.53	0 X	Illumina	HiSeq-1TB				0	2016-12-16	2016-12-16	Canovas, David	Barry, Kerrie
CSP	1401	Canovas, David	1098566	Aspergillus nidulans A1146 (deltaku70) Adelta60-6 Resequencing	Complete	2016-12-16	PRJNA369879	SAMN06296035		SOW: Abandoned	2016-07-14 11:39:04			105618	Adelta6		Asper_nidReseq	A4	2016-09-16 11:52:10	2016-09-19		Quantity	Pass	40.2	176.53	0 X	Illumina	HiSeq-1TB				0	2016-12-16	2016-12-16	Canovas, David	Barry, Kerrie
CSP	1401	Canovas, David	1098567	Aspergillus nidulans A1146 (deltaku70) Adelta60-7 Resequencing	Complete	2016-12-16	PRJNA369880	SAMN06296012		SOW: Abandoned	2016-07-14 11:39:04			105619	Adelta7		Asper_nidReseq	B4	2016-09-16 11:52:10	2016-09-19		Quantity	Pass	64.2	285.41	0 X	Illumina	HiSeq-1TB				0	2016-12-16	2016-12-16	Canovas, David	Barry, Kerrie
CSP	1401	Canovas, David	1098567	Aspergillus nidulans A1146 (deltaku70) Adelta60-7 Resequencing	Complete	2016-12-16	PRJNA369880	SAMN06296012		Abandon Queue	2016-11-30 13:03:23			105619	Adelta7		Asper_nidReseq	B4	2016-09-16 11:52:10	2016-09-19		Quantity	Pass	64.2	285.41	0 X	Illumina	HiSeq-1TB				0	2016-12-16	2016-12-16	Canovas, David	Barry, Kerrie
CSP	1401	Canovas, David	1098568	Aspergillus nidulans A1146 (deltaku70) Adelta60-9 Resequencing	Complete	2016-12-16	PRJNA369881	SAMN06296032		Abandon Queue	2016-11-30 13:03:23			105620	Adelta9		Asper_nidReseq	C4	2016-09-16 11:52:10	2016-09-19		Quantity	Pass	61.8	480.26	0 X	Illumina	HiSeq-1TB				0	2016-12-16	2016-12-16	Canovas, David	Barry, Kerrie
CSP	1401	Canovas, David	1098568	Aspergillus nidulans A1146 (deltaku70) Adelta60-9 Resequencing	Complete	2016-12-16	PRJNA369881	SAMN06296032		SOW: Abandoned	2016-07-14 11:39:04			105620	Adelta9		Asper_nidReseq	C4	2016-09-16 11:52:10	2016-09-19		Quantity	Pass	61.8	480.26	0 X	Illumina	HiSeq-1TB				0	2016-12-16	2016-12-16	Canovas, David	Barry, Kerrie
CSP	1401	Canovas, David	1117633	Aspergillus nidulans A1146 (deltaku70) SA10-10 Resequencing	Complete	2016-12-16	PRJNA369882	SAMN06295898		SOW: Abandoned	2016-07-14 11:39:05			120733	SA10-10		Asper_nidReseq	E6	2016-09-16 11:52:10	2016-09-19		Quantity	Pass	82.8	74.73	0 X	Illumina	HiSeq-1TB				0	2016-12-16	2016-12-16	Canovas, David	Barry, Kerrie
CSP	1401	Canovas, David	1117633	Aspergillus nidulans A1146 (deltaku70) SA10-10 Resequencing	Complete	2016-12-16	PRJNA369882	SAMN06295898		Abandon Queue	2016-11-30 13:03:23			120733	SA10-10		Asper_nidReseq	E6	2016-09-16 11:52:10	2016-09-19		Quantity	Pass	82.8	74.73	0 X	Illumina	HiSeq-1TB				0	2016-12-16	2016-12-16	Canovas, David	Barry, Kerrie
CSP	1401	Canovas, David	1117630	Aspergillus nidulans A1146 (deltaku70) SA10-5 Resequencing	Complete	2016-12-16	PRJNA369883	SAMN06295940		Abandon Queue	2016-11-30 13:03:23			120730	SA10-5		Asper_nidReseq	B6	2016-09-16 11:52:10	2016-09-19		Quantity	Pass	50	236.27	0 X	Illumina	HiSeq-1TB				0	2016-12-16	2016-12-16	Canovas, David	Barry, Kerrie
CSP	1401	Canovas, David	1117630	Aspergillus nidulans A1146 (deltaku70) SA10-5 Resequencing	Complete	2016-12-16	PRJNA369883	SAMN06295940		SOW: Abandoned	2016-07-14 11:39:05			120730	SA10-5		Asper_nidReseq	B6	2016-09-16 11:52:10	2016-09-19		Quantity	Pass	50	236.27	0 X	Illumina	HiSeq-1TB				0	2016-12-16	2016-12-16	Canovas, David	Barry, Kerrie
CSP	1401	Canovas, David	1117631	Aspergillus nidulans A1146 (deltaku70) SA10-6 Resequencing	Complete	2016-12-16	PRJNA369884	SAMN06295915		SOW: Abandoned	2016-07-14 11:39:05			120731	SA10-6		Asper_nidReseq	C6	2016-09-16 11:52:10	2016-09-19		Quantity	Pass	41.8	171.14	0 X	Illumina	HiSeq-1TB				0	2016-12-16	2016-12-16	Canovas, David	Barry, Kerrie
CSP	1401	Canovas, David	1117631	Aspergillus nidulans A1146 (deltaku70) SA10-6 Resequencing	Complete	2016-12-16	PRJNA369884	SAMN06295915		Abandon Queue	2016-11-30 13:03:23			120731	SA10-6		Asper_nidReseq	C6	2016-09-16 11:52:10	2016-09-19		Quantity	Pass	41.8	171.14	0 X	Illumina	HiSeq-1TB				0	2016-12-16	2016-12-16	Canovas, David	Barry, Kerrie
CSP	1401	Canovas, David	1117632	Aspergillus nidulans A1146 (deltaku70) SA10-8 Resequencing	Complete	2016-12-16	PRJNA369885	SAMN06295914		Abandon Queue	2016-11-30 13:03:23			120732	SA10-8		Asper_nidReseq	D6	2016-09-16 11:52:10	2016-09-19		Quantity	Pass	54.6	248.23	0 X	Illumina	HiSeq-1TB				0	2016-12-16	2016-12-16	Canovas, David	Barry, Kerrie
CSP	1401	Canovas, David	1117632	Aspergillus nidulans A1146 (deltaku70) SA10-8 Resequencing	Complete	2016-12-16	PRJNA369885	SAMN06295914		SOW: Abandoned	2016-07-14 11:39:05			120732	SA10-8		Asper_nidReseq	D6	2016-09-16 11:52:10	2016-09-19		Quantity	Pass	54.6	248.23	0 X	Illumina	HiSeq-1TB				0	2016-12-16	2016-12-16	Canovas, David	Barry, Kerrie
CSP	1401	Canovas, David	1098570	Aspergillus nidulans A1146 (deltaku70) Sdelta5-1 Resequencing	Complete	2016-12-16	PRJNA369886	SAMN06295983		SOW: Abandoned	2016-07-14 11:39:04			105622	SA1		Asper_nidReseq	E4	2016-09-16 11:52:10	2016-09-19		Quantity	Pass	69.8	173.96	0 X	Illumina	HiSeq-1TB				0	2016-12-16	2016-12-16	Canovas, David	Barry, Kerrie
CSP	1401	Canovas, David	1098570	Aspergillus nidulans A1146 (deltaku70) Sdelta5-1 Resequencing	Complete	2016-12-16	PRJNA369886	SAMN06295983		Abandon Queue	2016-11-30 13:03:23			105622	SA1		Asper_nidReseq	E4	2016-09-16 11:52:10	2016-09-19		Quantity	Pass	69.8	173.96	0 X	Illumina	HiSeq-1TB				0	2016-12-16	2016-12-16	Canovas, David	Barry, Kerrie
CSP	1401	Canovas, David	1098571	Aspergillus nidulans A1146 (deltaku70) Sdelta5-2 Resequencing	Complete	2016-12-16	PRJNA369887	SAMN06295992		Abandon Queue	2016-11-30 13:03:23			105623	SA2		Asper_nidReseq	F4	2016-09-16 11:52:10	2016-09-19		Quantity	Pass	72.3	164.15	0 X	Illumina	HiSeq-1TB				0	2016-12-16	2016-12-16	Canovas, David	Barry, Kerrie
CSP	1401	Canovas, David	1098571	Aspergillus nidulans A1146 (deltaku70) Sdelta5-2 Resequencing	Complete	2016-12-16	PRJNA369887	SAMN06295992		SOW: Abandoned	2016-07-14 11:39:04			105623	SA2		Asper_nidReseq	F4	2016-09-16 11:52:10	2016-09-19		Quantity	Pass	72.3	164.15	0 X	Illumina	HiSeq-1TB				0	2016-12-16	2016-12-16	Canovas, David	Barry, Kerrie
CSP	1401	Canovas, David	1098572	Aspergillus nidulans A1146 (deltaku70) Sdelta5-3 Resequencing	Complete	2016-12-16	PRJNA369888	SAMN06295911		Abandon Queue	2016-10-03 14:32:47	Illumina Regular Fragment, 600bp, Plates	BHCAP	105624	SA3		Asper_nidReseq	G4	2016-09-16 11:52:10	2016-09-19		Quantity	Pass	50	89.39	0 X	Illumina	HiSeq-1TB				0	2016-12-16	2016-12-16	Canovas, David	Barry, Kerrie
CSP	1401	Canovas, David	1098572	Aspergillus nidulans A1146 (deltaku70) Sdelta5-3 Resequencing	Complete	2016-12-16	PRJNA369888	SAMN06295911		SOW: Abandoned	2016-07-14 11:39:04			105624	SA3		Asper_nidReseq	G4	2016-09-16 11:52:10	2016-09-19		Quantity	Pass	50	89.39	0 X	Illumina	HiSeq-1TB				0	2016-12-16	2016-12-16	Canovas, David	Barry, Kerrie
CSP	1401	Canovas, David	1098573	Aspergillus nidulans A1146 (deltaku70) Sdelta5-4 Resequencing	Complete	2016-12-16	PRJNA369889	SAMN06296034		SOW: Abandoned	2016-07-14 11:39:04			105625	SA4		Asper_nidReseq	H4	2016-09-16 11:52:10	2016-09-19		Quantity	Pass	60.3	945.93	0 X	Illumina	HiSeq-1TB				0	2016-12-16	2016-12-16	Canovas, David	Barry, Kerrie
CSP	1401	Canovas, David	1098573	Aspergillus nidulans A1146 (deltaku70) Sdelta5-4 Resequencing	Complete	2016-12-16	PRJNA369889	SAMN06296034		Abandon Queue	2016-11-30 13:03:23			105625	SA4		Asper_nidReseq	H4	2016-09-16 11:52:10	2016-09-19		Quantity	Pass	60.3	945.93	0 X	Illumina	HiSeq-1TB				0	2016-12-16	2016-12-16	Canovas, David	Barry, Kerrie
CSP	1401	Canovas, David	1098574	Aspergillus nidulans A1146 (deltaku70) Sdelta5-5 Resequencing	Complete	2016-12-16	PRJNA369890	SAMN06295936		Abandon Queue	2016-11-30 13:03:23			105626	SA5		Asper_nidReseq	A5	2016-09-16 11:52:10	2016-09-19		Quantity	Pass	63	161.5	0 X	Illumina	HiSeq-1TB				0	2016-12-16	2016-12-16	Canovas, David	Barry, Kerrie
CSP	1401	Canovas, David	1098574	Aspergillus nidulans A1146 (deltaku70) Sdelta5-5 Resequencing	Complete	2016-12-16	PRJNA369890	SAMN06295936		SOW: Abandoned	2016-07-14 11:39:05			105626	SA5		Asper_nidReseq	A5	2016-09-16 11:52:10	2016-09-19		Quantity	Pass	63	161.5	0 X	Illumina	HiSeq-1TB				0	2016-12-16	2016-12-16	Canovas, David	Barry, Kerrie
CSP	1401	Canovas, David	1098575	Aspergillus nidulans A1146 (deltaku70) Sdelta5-6 Resequencing	Complete	2016-12-16	PRJNA369891	SAMN06295902		Abandon Queue	2016-11-30 13:03:23			105627	SA6		Asper_nidReseq	B5	2016-09-16 11:52:10	2016-09-19		Quantity	Pass	75.7	244.82	0 X	Illumina	HiSeq-1TB				0	2016-12-16	2016-12-16	Canovas, David	Barry, Kerrie
CSP	1401	Canovas, David	1098575	Aspergillus nidulans A1146 (deltaku70) Sdelta5-6 Resequencing	Complete	2016-12-16	PRJNA369891	SAMN06295902		SOW: Abandoned	2016-07-14 11:39:05			105627	SA6		Asper_nidReseq	B5	2016-09-16 11:52:10	2016-09-19		Quantity	Pass	75.7	244.82	0 X	Illumina	HiSeq-1TB				0	2016-12-16	2016-12-16	Canovas, David	Barry, Kerrie
CSP	1401	Canovas, David	1098576	Aspergillus nidulans A1146 (deltaku70) Sdelta5-7 Resequencing	Complete	2016-12-16	PRJNA369892	SAMN06296025		Abandon Queue	2016-11-30 13:03:23			105628	SA7		Asper_nidReseq	C5	2016-09-16 11:52:10	2016-09-19		Quantity	Pass	36.4	290.67	0 X	Illumina	HiSeq-1TB				0	2016-12-16	2016-12-16	Canovas, David	Barry, Kerrie
CSP	1401	Canovas, David	1098576	Aspergillus nidulans A1146 (deltaku70) Sdelta5-7 Resequencing	Complete	2016-12-16	PRJNA369892	SAMN06296025		SOW: Abandoned	2016-07-14 11:39:05			105628	SA7		Asper_nidReseq	C5	2016-09-16 11:52:10	2016-09-19		Quantity	Pass	36.4	290.67	0 X	Illumina	HiSeq-1TB				0	2016-12-16	2016-12-16	Canovas, David	Barry, Kerrie
CSP	1401	Canovas, David	1098577	Aspergillus nidulans A1146 (deltaku70) Sdelta5-8 Resequencing	Complete	2016-12-16	PRJNA369893	SAMN06295897		SOW: Abandoned	2016-07-14 11:39:05			105629	SA8		Asper_nidReseq	D5	2016-09-16 11:52:10	2016-09-19		Quantity	Pass	51.7	123.27	0 X	Illumina	HiSeq-1TB				0	2016-12-16	2016-12-16	Canovas, David	Barry, Kerrie
CSP	1401	Canovas, David	1098577	Aspergillus nidulans A1146 (deltaku70) Sdelta5-8 Resequencing	Complete	2016-12-16	PRJNA369893	SAMN06295897		Abandon Queue	2016-11-30 13:03:23			105629	SA8		Asper_nidReseq	D5	2016-09-16 11:52:10	2016-09-19		Quantity	Pass	51.7	123.27	0 X	Illumina	HiSeq-1TB				0	2016-12-16	2016-12-16	Canovas, David	Barry, Kerrie
CSP	1401	Canovas, David	1098578	Aspergillus nidulans A1146 (deltaku70) Sdelta5-9 Resequencing	Complete	2016-12-16	PRJNA369894	SAMN06295952		Abandon Queue	2016-11-30 13:03:23			105630	SA9		Asper_nidReseq	E5	2016-09-16 11:52:10	2016-09-19		Quantity	Pass	58.2	352.38	0 X	Illumina	HiSeq-1TB				0	2016-12-16	2016-12-16	Canovas, David	Barry, Kerrie
CSP	1401	Canovas, David	1098578	Aspergillus nidulans A1146 (deltaku70) Sdelta5-9 Resequencing	Complete	2016-12-16	PRJNA369894	SAMN06295952		SOW: Abandoned	2016-07-14 11:39:05			105630	SA9		Asper_nidReseq	E5	2016-09-16 11:52:10	2016-09-19		Quantity	Pass	58.2	352.38	0 X	Illumina	HiSeq-1TB				0	2016-12-16	2016-12-16	Canovas, David	Barry, Kerrie
CSP	1401	Canovas, David	1098551	Aspergillus nidulans A713 (wt) AW60-10 Resequencing	Complete	2016-12-16	PRJNA369896	SAMN06296006		Abandon Queue	2016-11-30 13:03:23			105603	AW10		Asper_nidReseq	B2	2016-09-16 11:52:10	2016-09-19		Quantity	Pass	22.3	438.27	0 X	Illumina	HiSeq-1TB				0	2016-12-16	2016-12-16	Canovas, David	Barry, Kerrie
CSP	1401	Canovas, David	1098551	Aspergillus nidulans A713 (wt) AW60-10 Resequencing	Complete	2016-12-16	PRJNA369896	SAMN06296006		SOW: Abandoned	2016-07-14 11:39:04			105603	AW10		Asper_nidReseq	B2	2016-09-16 11:52:10	2016-09-19		Quantity	Pass	22.3	438.27	0 X	Illumina	HiSeq-1TB				0	2016-12-16	2016-12-16	Canovas, David	Barry, Kerrie
CSP	1401	Canovas, David	1098544	Aspergillus nidulans A713 (wt) AW60-1 Resequencing	Complete	2016-12-16	PRJNA369895	SAMN06295922		Abandon Queue	2016-11-30 13:03:23			105596	AW1		Asper_nidReseq	B1	2016-09-16 11:52:10	2016-09-19		Quantity	Pass	49.4	456.18	0 X	Illumina	HiSeq-1TB				0	2016-12-16	2016-12-16	Canovas, David	Barry, Kerrie
CSP	1401	Canovas, David	1098544	Aspergillus nidulans A713 (wt) AW60-1 Resequencing	Complete	2016-12-16	PRJNA369895	SAMN06295922		SOW: Abandoned	2016-07-14 11:39:04			105596	AW1		Asper_nidReseq	B1	2016-09-16 11:52:10	2016-09-19		Quantity	Pass	49.4	456.18	0 X	Illumina	HiSeq-1TB				0	2016-12-16	2016-12-16	Canovas, David	Barry, Kerrie
CSP	1401	Canovas, David	1098545	Aspergillus nidulans A713 (wt) AW60-2 Resequencing	Complete	2016-12-16	PRJNA369897	SAMN06295947		SOW: Abandoned	2016-07-14 11:39:04			105597	AW2		Asper_nidReseq	C1	2016-09-16 11:52:10	2016-09-19		Quantity	Pass	54.8	137.42	0 X	Illumina	HiSeq-1TB				0	2016-12-16	2016-12-16	Canovas, David	Barry, Kerrie
CSP	1401	Canovas, David	1098545	Aspergillus nidulans A713 (wt) AW60-2 Resequencing	Complete	2016-12-16	PRJNA369897	SAMN06295947		Abandon Queue	2016-11-30 13:03:23			105597	AW2		Asper_nidReseq	C1	2016-09-16 11:52:10	2016-09-19		Quantity	Pass	54.8	137.42	0 X	Illumina	HiSeq-1TB				0	2016-12-16	2016-12-16	Canovas, David	Barry, Kerrie
CSP	1401	Canovas, David	1098546	Aspergillus nidulans A713 (wt) AW60-3 Resequencing	Complete	2016-12-16	PRJNA369898	SAMN06296051		Abandon Queue	2016-11-30 13:03:23			105598	AW3		Asper_nidReseq	D1	2016-09-16 11:52:10	2016-09-19		Quantity	Pass	20.2	166.22	0 X	Illumina	HiSeq-1TB				0	2016-12-16	2016-12-16	Canovas, David	Barry, Kerrie
CSP	1401	Canovas, David	1098546	Aspergillus nidulans A713 (wt) AW60-3 Resequencing	Complete	2016-12-16	PRJNA369898	SAMN06296051		SOW: Abandoned	2016-07-14 11:39:04			105598	AW3		Asper_nidReseq	D1	2016-09-16 11:52:10	2016-09-19		Quantity	Pass	20.2	166.22	0 X	Illumina	HiSeq-1TB				0	2016-12-16	2016-12-16	Canovas, David	Barry, Kerrie
CSP	1401	Canovas, David	1098547	Aspergillus nidulans A713 (wt) AW60-5 Resequencing	Complete	2016-12-16	PRJNA369899	SAMN06295942		Abandon Queue	2016-11-30 13:03:23			105599	AW5		Asper_nidReseq	E1	2016-09-16 11:52:10	2016-09-19		Quantity	Pass	24.3	125.85	0 X	Illumina	HiSeq-1TB				0	2016-12-16	2016-12-16	Canovas, David	Barry, Kerrie
CSP	1401	Canovas, David	1098547	Aspergillus nidulans A713 (wt) AW60-5 Resequencing	Complete	2016-12-16	PRJNA369899	SAMN06295942		SOW: Abandoned	2016-07-14 11:39:04			105599	AW5		Asper_nidReseq	E1	2016-09-16 11:52:10	2016-09-19		Quantity	Pass	24.3	125.85	0 X	Illumina	HiSeq-1TB				0	2016-12-16	2016-12-16	Canovas, David	Barry, Kerrie
CSP	1401	Canovas, David	1098548	Aspergillus nidulans A713 (wt) AW60-6 Resequencing	Complete	2016-12-16	PRJNA369900	SAMN06295895		Abandon Queue	2016-11-30 13:03:23			105600	AW6		Asper_nidReseq	F1	2016-09-16 11:52:10	2016-09-19		Quantity	Pass	84.3	202.45	0 X	Illumina	HiSeq-1TB				0	2016-12-16	2016-12-16	Canovas, David	Barry, Kerrie
CSP	1401	Canovas, David	1098548	Aspergillus nidulans A713 (wt) AW60-6 Resequencing	Complete	2016-12-16	PRJNA369900	SAMN06295895		SOW: Abandoned	2016-07-14 11:39:04			105600	AW6		Asper_nidReseq	F1	2016-09-16 11:52:10	2016-09-19		Quantity	Pass	84.3	202.45	0 X	Illumina	HiSeq-1TB				0	2016-12-16	2016-12-16	Canovas, David	Barry, Kerrie
CSP	1401	Canovas, David	1098549	Aspergillus nidulans A713 (wt) AW60-7 Resequencing	Complete	2016-12-16	PRJNA369901	SAMN06295903		SOW: Abandoned	2016-07-14 11:39:04			105601	AW7		Asper_nidReseq	G1	2016-09-16 11:52:10	2016-09-19		Quantity	Pass	93.2	199.74	0 X	Illumina	HiSeq-1TB				0	2016-12-16	2016-12-16	Canovas, David	Barry, Kerrie
CSP	1401	Canovas, David	1098549	Aspergillus nidulans A713 (wt) AW60-7 Resequencing	Complete	2016-12-16	PRJNA369901	SAMN06295903		Abandon Queue	2016-10-03 14:32:47	Illumina Regular Fragment, 600bp, Plates	BHBYZ	105601	AW7		Asper_nidReseq	G1	2016-09-16 11:52:10	2016-09-19		Quantity	Pass	93.2	199.74	0 X	Illumina	HiSeq-1TB				0	2016-12-16	2016-12-16	Canovas, David	Barry, Kerrie
CSP	1401	Canovas, David	1098550	Aspergillus nidulans A713 (wt) AW60-8 Resequencing	Complete	2016-12-16	PRJNA369902	SAMN06296000		SOW: Abandoned	2016-07-14 11:39:04			105602	AW8		Asper_nidReseq	A2	2016-09-16 11:52:10	2016-09-19		Quantity	Pass	54.4	486.42	0 X	Illumina	HiSeq-1TB				0	2016-12-16	2016-12-16	Canovas, David	Barry, Kerrie
CSP	1401	Canovas, David	1098550	Aspergillus nidulans A713 (wt) AW60-8 Resequencing	Complete	2016-12-16	PRJNA369902	SAMN06296000		Abandon Queue	2016-11-30 13:03:23			105602	AW8		Asper_nidReseq	A2	2016-09-16 11:52:10	2016-09-19		Quantity	Pass	54.4	486.42	0 X	Illumina	HiSeq-1TB				0	2016-12-16	2016-12-16	Canovas, David	Barry, Kerrie
CSP	1401	Canovas, David	1117629	Aspergillus nidulans A713 (wt) SW10-10 Resequencing	Complete	2016-12-16	PRJNA369903	SAMN06295890		Abandon Queue	2016-11-30 13:03:23			120729	SW10-10		Asper_nidReseq	A6	2016-09-16 11:52:10	2016-09-19		Quantity	Pass	77.6	145.68	0 X	Illumina	HiSeq-1TB				0	2016-12-16	2016-12-16	Canovas, David	Barry, Kerrie
CSP	1401	Canovas, David	1117629	Aspergillus nidulans A713 (wt) SW10-10 Resequencing	Complete	2016-12-16	PRJNA369903	SAMN06295890		SOW: Abandoned	2016-07-14 11:39:05			120729	SW10-10		Asper_nidReseq	A6	2016-09-16 11:52:10	2016-09-19		Quantity	Pass	77.6	145.68	0 X	Illumina	HiSeq-1TB				0	2016-12-16	2016-12-16	Canovas, David	Barry, Kerrie
CSP	1401	Canovas, David	1117626	Aspergillus nidulans A713 (wt) SW10-5 Resequencing	Complete	2016-12-16	PRJNA369904	SAMN06295948		Abandon Queue	2016-11-30 13:03:23			120726	SW10-5		Asper_nidReseq	F5	2016-09-16 11:52:10	2016-09-19		Quantity	Pass	72.5	283.14	0 X	Illumina	HiSeq-1TB				0	2016-12-16	2016-12-16	Canovas, David	Barry, Kerrie
CSP	1401	Canovas, David	1117626	Aspergillus nidulans A713 (wt) SW10-5 Resequencing	Complete	2016-12-16	PRJNA369904	SAMN06295948		SOW: Abandoned	2016-07-14 11:39:05			120726	SW10-5		Asper_nidReseq	F5	2016-09-16 11:52:10	2016-09-19		Quantity	Pass	72.5	283.14	0 X	Illumina	HiSeq-1TB				0	2016-12-16	2016-12-16	Canovas, David	Barry, Kerrie
CSP	1401	Canovas, David	1117627	Aspergillus nidulans A713 (wt) SW10-6 Resequencing	Complete	2016-12-16	PRJNA369905	SAMN06296003		Abandon Queue	2016-11-30 13:03:23			120727	SW10-6		Asper_nidReseq	G5	2016-09-16 11:52:10	2016-09-19		Quantity	Pass	62.2	250.39	0 X	Illumina	HiSeq-1TB				0	2016-12-16	2016-12-16	Canovas, David	Barry, Kerrie
CSP	1401	Canovas, David	1117627	Aspergillus nidulans A713 (wt) SW10-6 Resequencing	Complete	2016-12-16	PRJNA369905	SAMN06296003		SOW: Abandoned	2016-07-14 11:39:05			120727	SW10-6		Asper_nidReseq	G5	2016-09-16 11:52:10	2016-09-19		Quantity	Pass	62.2	250.39	0 X	Illumina	HiSeq-1TB				0	2016-12-16	2016-12-16	Canovas, David	Barry, Kerrie
CSP	1401	Canovas, David	1117628	Aspergillus nidulans A713 (wt) SW10-8 Resequencing	Complete	2016-12-16	PRJNA369906	SAMN06295993		SOW: Abandoned	2016-07-14 11:39:05			120728	SW10-8		Asper_nidReseq	H5	2016-09-16 11:52:10	2016-09-19		Quantity	Pass	51.4	610.84	0 X	Illumina	HiSeq-1TB				0	2016-12-16	2016-12-16	Canovas, David	Barry, Kerrie
CSP	1401	Canovas, David	1117628	Aspergillus nidulans A713 (wt) SW10-8 Resequencing	Complete	2016-12-16	PRJNA369906	SAMN06295993		Abandon Queue	2016-11-30 13:03:23			120728	SW10-8		Asper_nidReseq	H5	2016-09-16 11:52:10	2016-09-19		Quantity	Pass	51.4	610.84	0 X	Illumina	HiSeq-1TB				0	2016-12-16	2016-12-16	Canovas, David	Barry, Kerrie
CSP	1401	Canovas, David	1098552	Aspergillus nidulans A713 (wt) SW5-1 Resequencing	Complete	2016-12-16	PRJNA369907	SAMN06295988		SOW: Abandoned	2016-07-14 11:39:04			105604	SW2		Asper_nidReseq	C2	2016-09-16 11:52:10	2016-09-19		Quantity	Pass	27	129.44	0 X	Illumina	HiSeq-1TB				0	2016-12-16	2016-12-16	Canovas, David	Barry, Kerrie
CSP	1401	Canovas, David	1098552	Aspergillus nidulans A713 (wt) SW5-1 Resequencing	Complete	2016-12-16	PRJNA369907	SAMN06295988		Abandon Queue	2016-11-30 13:03:23			105604	SW2		Asper_nidReseq	C2	2016-09-16 11:52:10	2016-09-19		Quantity	Pass	27	129.44	0 X	Illumina	HiSeq-1TB				0	2016-12-16	2016-12-16	Canovas, David	Barry, Kerrie
CSP	1401	Canovas, David	1098553	Aspergillus nidulans A713 (wt) SW5-2 Resequencing	Complete	2016-12-16	PRJNA369908	SAMN06296004		Abandon Queue	2016-11-30 13:03:23			105605	SW3		Asper_nidReseq	D2	2016-09-16 11:52:10	2016-09-19		Quantity	Pass	43.2	574.15	0 X	Illumina	HiSeq-1TB				0	2016-12-16	2016-12-16	Canovas, David	Barry, Kerrie
CSP	1401	Canovas, David	1098553	Aspergillus nidulans A713 (wt) SW5-2 Resequencing	Complete	2016-12-16	PRJNA369908	SAMN06296004		SOW: Abandoned	2016-07-14 11:39:04			105605	SW3		Asper_nidReseq	D2	2016-09-16 11:52:10	2016-09-19		Quantity	Pass	43.2	574.15	0 X	Illumina	HiSeq-1TB				0	2016-12-16	2016-12-16	Canovas, David	Barry, Kerrie
CSP	1401	Canovas, David	1098554	Aspergillus nidulans A713 (wt) SW5-3 Resequencing	Complete	2016-12-16	PRJNA369909	SAMN06296042		SOW: Abandoned	2016-07-14 11:39:04			105606	SW4		Asper_nidReseq	E2	2016-09-16 11:52:10	2016-09-19		Quantity	Pass	93.9	501.24	0 X	Illumina	HiSeq-1TB				0	2016-12-16	2016-12-16	Canovas, David	Barry, Kerrie
CSP	1401	Canovas, David	1098554	Aspergillus nidulans A713 (wt) SW5-3 Resequencing	Complete	2016-12-16	PRJNA369909	SAMN06296042		Abandon Queue	2016-11-30 13:03:23			105606	SW4		Asper_nidReseq	E2	2016-09-16 11:52:10	2016-09-19		Quantity	Pass	93.9	501.24	0 X	Illumina	HiSeq-1TB				0	2016-12-16	2016-12-16	Canovas, David	Barry, Kerrie
CSP	1401	Canovas, David	1098555	Aspergillus nidulans A713 (wt) SW5-4 Resequencing	Complete	2016-12-16	PRJNA369910	SAMN06296054		SOW: Abandoned	2016-07-14 11:39:04			105607	SW5		Asper_nidReseq	F2	2016-09-16 11:52:10	2016-09-19		Quantity	Pass	42.1	277.94	0 X	Illumina	HiSeq-1TB				0	2016-12-16	2016-12-16	Canovas, David	Barry, Kerrie
CSP	1401	Canovas, David	1098555	Aspergillus nidulans A713 (wt) SW5-4 Resequencing	Complete	2016-12-16	PRJNA369910	SAMN06296054		Abandon Queue	2016-10-03 14:32:47	Illumina Regular Fragment, 600bp, Plates	BHBZN	105607	SW5		Asper_nidReseq	F2	2016-09-16 11:52:10	2016-09-19		Quantity	Pass	42.1	277.94	0 X	Illumina	HiSeq-1TB				0	2016-12-16	2016-12-16	Canovas, David	Barry, Kerrie
CSP	1401	Canovas, David	1098556	Aspergillus nidulans A713 (wt) SW5-5 Resequencing	Complete	2016-12-16	PRJNA369911	SAMN06295958		Abandon Queue	2016-10-03 14:32:47	Illumina Regular Fragment, 600bp, Plates	BHBZO	105608	SW6		Asper_nidReseq	G2	2016-09-16 11:52:10	2016-09-19		Quantity	Pass	82.4	487.87	0 X	Illumina	HiSeq-1TB				0	2016-12-16	2016-12-16	Canovas, David	Barry, Kerrie
CSP	1401	Canovas, David	1098556	Aspergillus nidulans A713 (wt) SW5-5 Resequencing	Complete	2016-12-16	PRJNA369911	SAMN06295958		SOW: Abandoned	2016-07-14 11:39:04			105608	SW6		Asper_nidReseq	G2	2016-09-16 11:52:10	2016-09-19		Quantity	Pass	82.4	487.87	0 X	Illumina	HiSeq-1TB				0	2016-12-16	2016-12-16	Canovas, David	Barry, Kerrie
CSP	1401	Canovas, David	1098557	Aspergillus nidulans A713 (wt) SW5-6 Resequencing	Complete	2016-12-16	PRJNA369912	SAMN06296015		Abandon Queue	2016-11-30 13:03:23			105609	SW7		Asper_nidReseq	H2	2016-09-16 11:52:10	2016-09-19		Quantity	Pass	22.1	168.45	0 X	Illumina	HiSeq-1TB				0	2016-12-16	2016-12-16	Canovas, David	Barry, Kerrie
CSP	1401	Canovas, David	1098557	Aspergillus nidulans A713 (wt) SW5-6 Resequencing	Complete	2016-12-16	PRJNA369912	SAMN06296015		SOW: Abandoned	2016-07-14 11:39:04			105609	SW7		Asper_nidReseq	H2	2016-09-16 11:52:10	2016-09-19		Quantity	Pass	22.1	168.45	0 X	Illumina	HiSeq-1TB				0	2016-12-16	2016-12-16	Canovas, David	Barry, Kerrie
CSP	1401	Canovas, David	1098558	Aspergillus nidulans A713 (wt) SW5-7 Resequencing	Complete	2016-12-16	PRJNA369913	SAMN06296045		Abandon Queue	2016-11-30 13:03:23			105610	SW8		Asper_nidReseq	A3	2016-09-16 11:52:10	2016-09-19		Quantity	Pass	108.6	400.79	0 X	Illumina	HiSeq-1TB				0	2016-12-16	2016-12-16	Canovas, David	Barry, Kerrie
CSP	1401	Canovas, David	1098558	Aspergillus nidulans A713 (wt) SW5-7 Resequencing	Complete	2016-12-16	PRJNA369913	SAMN06296045		SOW: Abandoned	2016-07-14 11:39:04			105610	SW8		Asper_nidReseq	A3	2016-09-16 11:52:10	2016-09-19		Quantity	Pass	108.6	400.79	0 X	Illumina	HiSeq-1TB				0	2016-12-16	2016-12-16	Canovas, David	Barry, Kerrie
CSP	1401	Canovas, David	1098559	Aspergillus nidulans A713 (wt) SW5-8 Resequencing	Complete	2016-12-16	PRJNA369914	SAMN06295999		SOW: Abandoned	2016-07-14 11:39:04			105611	SW9		Asper_nidReseq	B3	2016-09-16 11:52:10	2016-09-19		Quantity	Pass	52	134.35	0 X	Illumina	HiSeq-1TB				0	2016-12-16	2016-12-16	Canovas, David	Barry, Kerrie
CSP	1401	Canovas, David	1098559	Aspergillus nidulans A713 (wt) SW5-8 Resequencing	Complete	2016-12-16	PRJNA369914	SAMN06295999		Abandon Queue	2016-11-30 13:03:23			105611	SW9		Asper_nidReseq	B3	2016-09-16 11:52:10	2016-09-19		Quantity	Pass	52	134.35	0 X	Illumina	HiSeq-1TB				0	2016-12-16	2016-12-16	Canovas, David	Barry, Kerrie
CSP	1401	Canovas, David	1098560	Aspergillus nidulans A713 (wt) SW5-9 Resequencing	Complete	2016-12-16	PRJNA369915	SAMN06295930		SOW: Abandoned	2016-07-14 11:39:04			105612	SW10		Asper_nidReseq	C3	2016-09-16 11:52:10	2016-09-19		Quantity	Pass	20.2	142.51	0 X	Illumina	HiSeq-1TB				0	2016-12-16	2016-12-16	Canovas, David	Barry, Kerrie
CSP	1401	Canovas, David	1098560	Aspergillus nidulans A713 (wt) SW5-9 Resequencing	Complete	2016-12-16	PRJNA369915	SAMN06295930		Abandon Queue	2016-11-30 13:03:23			105612	SW10		Asper_nidReseq	C3	2016-09-16 11:52:10	2016-09-19		Quantity	Pass	20.2	142.51	0 X	Illumina	HiSeq-1TB				0	2016-12-16	2016-12-16	Canovas, David	Barry, Kerrie
CSP	1401	Canovas, David	1157292	Aspergillus nidulans FGSC4 Bisulfite Sequencing	Complete	2018-05-11	PRJNA501607	SAMN10361540		SOW: Abandoned	2017-11-17 12:36:33			157744	FGSC4 VEG2	2	VEG2		2017-10-19 10:06:06	2017-11-14	Reported 1xBR Starlet quant.	Quantity	Pass	34	25.13	0 X	Illumina	HiSeq-1TB				0	2018-05-11	2018-05-11	Canovas, David	Barry, Kerrie
CSP	1401	Canovas, David	1050279	Aspergillus flavus 3357 wt T60-1 Resequencing	Complete	2015-02-25	PRJNA333835	SAMN05447122	SRP085229	Segment QC: Completed	2015-02-19 15:19:33	Illumina Regular Fragment, 500bp	AHZSH	70533	flvwt1-60		flvwt1-60		2014-11-12 10:38:55	2014-11-19		Quantity	Pass	59	14.22	102.24 X	Illumina	HiSeq-1TB	2x100	4120054200		0	2015-02-25	2015-02-25	Keller, Nancy	Barry, Kerrie
CSP	1401	Canovas, David	1050270	Aspergillus fumigatus A1159 wt T60-1 Resequencing	Complete	2015-03-20	PRJNA334308	SAMN05442760	SRP085231	Segment QC: Completed	2015-03-18 11:56:24	Illumina Regular Fragment, 500bp	ANTHB	70530	No. 2 wt		No. 2 wt		2014-12-01 13:41:51	2014-12-02		Quantity	Pass	108	40.1	119.05 X	Illumina	HiSeq-1TB	2x101	3814294290		0	2015-03-20	2015-03-20	Braus, Gerhard	Barry, Kerrie
CSP	1401	Canovas, David	1050276	Aspergillus flavus 3357 wt Parent Resequencing	Complete	2015-02-25	PRJNA333832	SAMN05447120	SRP085232	Segment QC: Completed	2015-02-19 15:19:36	Illumina Regular Fragment, 500bp	AHZSG	70532	flvWTp		flvWTp		2014-11-12 10:38:56	2014-11-19		Quantity	Pass	81.3	23.17	97.26 X	Illumina	HiSeq-1TB	2x100	3924141400		0	2015-02-25	2015-02-25	Keller, Nancy	Barry, Kerrie
CSP	1401	Canovas, David	1050258	Aspergillus nidulans FGSC A713 wt Parent Resequencing	Complete	2015-05-01	PRJNA333846	SAMN05442851	SRP085233	Segment QC: Completed	2015-04-30 22:03:08	Illumina Regular Fragment, 500bp	AGCHP	70526	AW-0		AW-0		2015-01-16 10:34:04	2015-01-27		Quantity	Pass	38	64.92	111.52 X	Illumina	HiSeq-1TB	2x101	3783226084		0	2015-05-01	2015-05-01	Canovas, David	Barry, Kerrie
CSP	1401	Canovas, David	1050317	Aspergillus nidulans FGSC A713 wt T0-1 Resequencing	Complete	2015-05-01	PRJNA333847	SAMN05447139	SRP085234	Segment QC: Completed	2015-04-30 22:03:02	Illumina Regular Fragment, 500bp	AGCHU	70584	AW0-4		AW0-4		2015-01-16 10:34:03	2015-01-27		Quantity	Pass	47.8	82.98	116.17 X	Illumina	HiSeq-1TB	2x101	3712097036		0	2015-05-01	2015-05-01	Canovas, David	Barry, Kerrie
CSP	1401	Canovas, David	1050323	Aspergillus nidulans FGSC A1146 delta-ku70 Parent Resequencing	Complete	2015-05-01	PRJNA333842	SAMN05442852	SRP085236	Segment QC: Completed	2015-04-30 22:03:25	Illumina Regular Fragment, 500bp	AGCHX	70586	Ad-0		Ad-0		2015-01-16 10:34:05	2015-01-27		Quantity	Pass	41.8	64.56	123.79 X	Illumina	HiSeq-1TB	2x101	4034106044		0	2015-05-01	2015-05-01	Canovas, David	Barry, Kerrie
CSP	1401	Canovas, David	1050261	Aspergillus nidulans FGSC A713 wt T60-1 Resequencing	Complete	2015-05-01	PRJNA333849	SAMN05442850	SRP085237	Segment QC: Completed	2015-04-30 22:02:41	Illumina Regular Fragment, 500bp	AGCHS	70527	AW60-4		AW60-4		2015-01-16 10:34:03	2015-01-27		Quantity	Pass	41.9	73.57	115.06 X	Illumina	HiSeq-1TB	2x101	3729196538		0	2015-05-01	2015-05-01	Canovas, David	Barry, Kerrie
CSP	1401	Canovas, David	1050267	Aspergillus fumigatus A1159 wt T60-2 Resequencing	Complete	2015-03-20	PRJNA334309	SAMN05442935	SRP085239	Segment QC: Completed	2015-03-18 11:56:17	Illumina Regular Fragment, 500bp	AHZSC	70529	No. 1 wt		No. 1 wt		2014-12-01 13:41:53	2014-12-02		Quantity	Pass	107.5	18.3	141.11 X	Illumina	HiSeq-1TB	2x100	4432891800		0	2015-03-20	2015-03-20	Braus, Gerhard	Barry, Kerrie
CSP	1401	Canovas, David	1050335	Aspergillus nidulans FGSC A1146 delta-ku70 T60-2 Resequencing	Complete	2015-05-01	PRJNA333845	SAMN05447130	SRP085240	Segment QC: Completed	2015-04-30 22:02:57	Illumina Regular Fragment, 500bp	AGCNA	70590	Ad60-8		Ad60-8		2015-01-16 10:34:05	2015-01-27		Quantity	Pass	71.9	1.9	108.38 X	Illumina	HiSeq-1TB	2x101	3455525524		0	2015-05-01	2015-05-01	Canovas, David	Barry, Kerrie
CSP	1401	Canovas, David	1050273	Aspergillus fumigatus A1159 wt Parent Resequencing	Complete	2015-03-20	PRJNA334306	SAMN05446538	SRP085241	Segment QC: Completed	2015-03-18 11:56:02	Illumina Regular Fragment, 500bp	ANTHC	70531	No. 3 wt		No. 3 wt		2014-12-01 13:41:53	2014-12-02		Quantity	Pass	108.8	32.1	115.81 X	Illumina	HiSeq-1TB	2x101	3707649198		0	2015-03-20	2015-03-20	Braus, Gerhard	Barry, Kerrie
CSP	1401	Canovas, David	1050264	Aspergillus nidulans FGSC A713 wt T60-2 Resequencing	Complete	2015-05-01	PRJNA333850	SAMN05447141	SRP085242	Segment QC: Completed	2015-04-30 22:02:46	Illumina Regular Fragment, 500bp	AGCHT	70528	AW60-9		AW60-9		2015-01-16 10:34:03	2015-01-27		Quantity	Pass	47.3	60.55	121.63 X	Illumina	HiSeq-1TB	2x101	4051690952		0	2015-05-01	2015-05-01	Canovas, David	Barry, Kerrie
CSP	1401	Canovas, David	1050282	Aspergillus flavus 3357 wt T60-2 Resequencing	Complete	2015-02-25	PRJNA333836	SAMN05447123	SRP085243	Segment QC: Completed	2015-02-19 15:19:34	Illumina Regular Fragment, 500bp	AHZSN	70534	flvwt2-60		flvwt2-60		2014-11-12 10:38:54	2014-11-19		Quantity	Pass	62.1	16.58	103.39 X	Illumina	HiSeq-1TB	2x100	4177378400		0	2015-02-25	2015-02-25	Keller, Nancy	Barry, Kerrie
CSP	1401	Canovas, David	1050341	Aspergillus flavus 3357 wt T0-2 Resequencing	Complete	2015-02-25	PRJNA333834	SAMN05447121	SRP085244	Segment QC: Completed	2015-02-20 15:10:59	Illumina Regular Fragment, 500bp	AHZSP	70592	flavwt2-1		flavwt2-1		2014-11-12 10:38:56	2014-11-19		Quantity	Pass	61.6	43.34	93.83 X	Illumina	HiSeq-1TB	2x100	3803144800		0	2015-02-25	2015-02-25	Keller, Nancy	Barry, Kerrie
CSP	1401	Canovas, David	1050326	Aspergillus nidulans FGSC A1146 delta-ku70 T0-1 Resequencing	Complete	2015-05-01	PRJNA333843	SAMN05447128	SRP085245	Segment QC: Completed	2015-04-30 22:03:19	Illumina Regular Fragment, 500bp	AGCHY	70587	Ad0-5		Ad0-5		2015-01-16 10:34:03	2015-01-27		Quantity	Pass	43.3	52.81	138.06 X	Illumina	HiSeq-1TB	2x101	4557532484		0	2015-05-01	2015-05-01	Canovas, David	Barry, Kerrie
CSP	1401	Canovas, David	1050338	Aspergillus flavus 3357 wt T0-1 Resequencing	Complete	2015-02-25	PRJNA333833	SAMN05443012	SRP085247	Segment QC: Completed	2015-02-20 15:10:58	Illumina Regular Fragment, 500bp	AHZSO	70591	flavwt1-1		flavwt1-1		2014-11-12 10:38:55	2014-11-19		Quantity	Pass	56.8	19.98	100.43 X	Illumina	HiSeq-1TB	2x100	4051500400		0	2015-02-25	2015-02-25	Keller, Nancy	Barry, Kerrie
CSP	1401	Canovas, David	1050332	Aspergillus nidulans FGSC A1146 delta-ku70 T60-1 Resequencing	Complete	2015-05-01	PRJNA333844	SAMN05447129	SRP085248	Segment QC: Completed	2015-04-30 22:02:52	Illumina Regular Fragment, 500bp	AGCHZ	70589	Ad60-5		Ad60-5		2015-01-16 10:34:04	2015-01-27		Quantity	Pass	36.6	103.29	116.33 X	Illumina	HiSeq-1TB	2x101	3739543180		0	2015-05-01	2015-05-01	Canovas, David	Barry, Kerrie
CSP	1401	Canovas, David	1050344	Aspergillus flavus 3357 delta-ku70 Parent Resequencing	Complete	2015-02-25	PRJNA333837	SAMN05447124	SRP085250	Segment QC: Completed	2015-02-20 15:08:56	Illumina Regular Fragment, 500bp	AHZSS	70593	flavDp		flavDp		2014-11-12 10:38:56	2014-11-19		Quantity	Pass	63.6	41.1	91.95 X	Illumina	HiSeq-1TB	2x100	3697730200		0	2015-02-25	2015-02-25	Keller, Nancy	Barry, Kerrie
CSP	1401	Canovas, David	1050347	Aspergillus flavus 3357 delta-ku70 T0-1 Resequencing	Complete	2015-02-25	PRJNA333838	SAMN05442853	SRP085251	Segment QC: Completed	2015-02-20 15:11:01	Illumina Regular Fragment, 500bp	AHZST	70594	flavD1-1		flavD1-1		2014-11-12 10:38:55	2014-11-19		Quantity	Pass	80.6	19.97	99.94 X	Illumina	HiSeq-1TB	2x100	4056073000		0	2015-02-25	2015-02-25	Keller, Nancy	Barry, Kerrie
CSP	1401	Canovas, David	1050353	Aspergillus flavus 3357 delta-ku70 T60-1 Resequencing	Complete	2015-02-25	PRJNA333840	SAMN05447126	SRP085252	Segment QC: Completed	2015-02-20 15:11:04	Illumina Regular Fragment, 500bp	AHZSW	70596	flavD1-60		flavD1-60		2014-11-12 10:38:54	2014-11-19		Quantity	Pass	65.2	19.95	106.62 X	Illumina	HiSeq-1TB	2x100	4326663000		0	2015-02-25	2015-02-25	Keller, Nancy	Barry, Kerrie
CSP	1401	Canovas, David	1050350	Aspergillus flavus 3357 delta-ku70 T0-2 Resequencing	Complete	2015-02-25	PRJNA333839	SAMN05447125	SRP085253	Segment QC: Completed	2015-02-20 15:11:00	Illumina Regular Fragment, 500bp	AHZSU	70595	flavD2-1		flavD2-1		2014-11-12 10:38:55	2014-11-19		Quantity	Pass	58.7	19.32	103.42 X	Illumina	HiSeq-1TB	2x100	4213810800		0	2015-02-25	2015-02-25	Keller, Nancy	Barry, Kerrie
CSP	1401	Canovas, David	1050359	Aspergillus fumigatus A1159 wt T0-1 Resequencing	Complete	2015-03-20	PRJNA334307	SAMN05446539	SRP085256	Segment QC: Completed	2015-03-18 11:56:05	Illumina Regular Fragment, 500bp	ANTHG	70598	No. 4 wt		No. 4 wt		2014-12-01 13:41:52	2014-12-02		Quantity	Pass	103	28.6	120.26 X	Illumina	HiSeq-1TB	2x101	3841274824		0	2015-03-20	2015-03-20	Braus, Gerhard	Barry, Kerrie
CSP	1401	Canovas, David	1050356	Aspergillus flavus 3357 delta-ku70 T60-2 Resequencing	Complete	2015-02-25	PRJNA333841	SAMN05447127	SRP085257	Segment QC: Completed	2015-02-20 15:11:02	Illumina Regular Fragment, 500bp	AHZSX	70597	flavD2-60		flavD2-60		2014-11-12 10:38:54	2014-11-19		Quantity	Pass	78.1	20.82	96.12 X	Illumina	HiSeq-1TB	2x100	3881351600		0	2015-02-25	2015-02-25	Keller, Nancy	Barry, Kerrie
CSP	1401	Canovas, David	1050320	Aspergillus nidulans FGSC A713 wt T0-2 Resequencing	Complete	2015-05-01	PRJNA333848	SAMN05447140	SRP085258	Segment QC: Completed	2015-04-30 22:03:14	Illumina Regular Fragment, 500bp	AGGZW	70585	AW0-9		AW0-9		2015-01-16 10:34:05	2015-01-27		Quantity	Pass	37.5	102.62	1151.81 X	Illumina	HiSeq-1TB	2x101	39617892562		0	2015-05-01	2015-05-01	Canovas, David	Barry, Kerrie
CSP	1401	Canovas, David	1050362	Aspergillus fumigatus A1159 wt T0-2 Resequencing	Complete	2015-03-20	PRJNA334315	SAMN05446300	SRP085259	Segment QC: Completed	2015-03-18 11:56:07	Illumina Regular Fragment, 500bp	ANTHH	70599	No. 5 wt		No. 5 wt		2014-12-01 13:41:51	2014-12-02		Quantity	Pass	104.2	20.6	119.81 X	Illumina	HiSeq-1TB	2x101	3804449012		0	2015-03-20	2015-03-20	Braus, Gerhard	Barry, Kerrie
CSP	1401	Canovas, David	1050368	Aspergillus fumigatus A1159 delta-ku70 T0-1 Resequencing	Complete	2015-03-20	PRJNA334312	SAMN05442934	SRP085260	Segment QC: Completed	2015-03-18 11:56:19	Illumina Regular Fragment, 500bp	ANTHO	70601	No. 7 ku70		No. 7 ku70		2014-12-01 13:41:53	2014-12-02		Quantity	Pass	107.4	26.4	118.96 X	Illumina	HiSeq-1TB	2x101	3794347598		0	2015-03-20	2015-03-20	Braus, Gerhard	Barry, Kerrie
CSP	1401	Canovas, David	1050365	Aspergillus fumigatus A1159 delta-ku70 Parent Resequencing	Complete	2015-03-20	PRJNA334311	SAMN05446297	SRP085261	Segment QC: Completed	2015-03-18 11:56:22	Illumina Regular Fragment, 500bp	ANTHN	70600	No. 6 ku70		No. 6 ku70		2014-12-01 13:41:52	2014-12-02		Quantity	Pass	109	25.3	116.48 X	Illumina	HiSeq-1TB	2x101	3712283078		0	2015-03-20	2015-03-20	Braus, Gerhard	Barry, Kerrie
CSP	1401	Canovas, David	1050377	Aspergillus fumigatus A1159 delta-ku70 T60-2 Resequencing	Complete	2015-03-20	PRJNA334310	SAMN05446296	SRP085266	Segment QC: Completed	2015-03-18 11:56:10	Illumina Regular Fragment, 500bp	ANTHT	70604	No. 10 ku70		No. 10 ku70		2014-12-01 13:41:52	2014-12-02		Quantity	Pass	107	22.2	114.83 X	Illumina	HiSeq-1TB	2x101	3707598294		0	2015-03-20	2015-03-20	Braus, Gerhard	Barry, Kerrie
CSP	1401	Canovas, David	1050371	Aspergillus fumigatus A1159 delta-ku70 T0-2 Resequencing	Complete	2015-03-20	PRJNA334313	SAMN05446298	SRP085271	Segment QC: Completed	2015-03-18 11:56:14	Illumina Regular Fragment, 500bp	ANTHP	70602	No. 8 ku70		No. 8 ku70		2014-12-01 13:41:53	2014-12-02		Quantity	Pass	104.7	29.2	117.22 X	Illumina	HiSeq-1TB	2x101	3751634294		0	2015-03-20	2015-03-20	Braus, Gerhard	Barry, Kerrie
CSP	1401	Canovas, David	1050374	Aspergillus fumigatus A1159 delta-ku70 T60-1 Resequencing	Complete	2015-03-20	PRJNA334314	SAMN05446299	SRP085470	Segment QC: Completed	2015-03-18 11:56:12	Illumina Regular Fragment, 500bp	ANTHS	70603	No. 9 ku70		No. 9 ku70		2014-12-01 13:41:51	2014-12-02		Quantity	Pass	100.4	13.7	114.77 X	Illumina	HiSeq-1TB	2x101	3646720746		0	2015-03-20	2015-03-20	Braus, Gerhard	Barry, Kerrie
CSP	1401	Canovas, David	1098580	Aspergillus fumigatus D141 (deltaku70) No. 60-4 Resequencing	Complete	2016-11-11	PRJNA335156	SAMN05444121	SRP088859	Segment QC: Completed	2016-11-10 15:21:31	Illumina Regular Fragment, 600bp, Tubes	BBAYW	113346	No. 60-4 ku70-2		Asper_fumD141	C1	2016-04-22 10:47:10	2016-05-04		Quantity	Pass	89.5	62.02	53.44 X	Illumina	HiSeq-1TB	2x101	2023270784		0	2016-11-11	2016-11-11	Sasse, Christoph	Barry, Kerrie
CSP	1401	Canovas, David	1098581	Aspergillus fumigatus D141 (deltaku70) No. 60-5 Resequencing	Complete	2016-11-11	PRJNA335157	SAMN05444590	SRP088860	Segment QC: Completed	2016-11-10 15:21:56	Illumina Regular Fragment, 600bp, Tubes	BBAYX	113347	No. 60-5 ku70-2		Asper_fumD141	D1	2016-04-22 10:47:10	2016-05-04		Quantity	Pass	86.1	68.87	56.96 X	Illumina	HiSeq-1TB	2x101	1991264490		0	2016-11-11	2016-11-11	Sasse, Christoph	Barry, Kerrie
CSP	1401	Canovas, David	1098579	Aspergillus fumigatus D141 (deltaku70) No. 60-3 Resequencing	Complete	2016-11-11	PRJNA335155	SAMN05444589	SRP088861	Segment QC: Completed	2016-11-10 15:22:47	Illumina Regular Fragment, 600bp, Tubes	BBAYU	113345	No. 60-3 ku70-2		Asper_fumD141	B1	2016-04-22 10:47:10	2016-05-04		Quantity	Pass	70.8	18.3	56.88 X	Illumina	HiSeq-1TB	2x101	2010579730		0	2016-11-11	2016-11-11	Sasse, Christoph	Barry, Kerrie
CSP	1401	Canovas, David	1098583	Aspergillus fumigatus D141 (deltaku70) No. 60-7 Resequencing	Complete	2016-11-11	PRJNA335159	SAMN05444120	SRP088864	Segment QC: Completed	2016-11-10 15:20:14	Illumina Regular Fragment, 600bp, Tubes	BBAYZ	113349	No. 60-7 ku70-2		Asper_fumD141	F1	2016-04-22 10:47:11	2016-05-04		Quantity	Pass	89.7	82.66	74.8 X	Illumina	HiSeq-1TB	2x101	2559088510		0	2016-11-11	2016-11-11	Sasse, Christoph	Barry, Kerrie
CSP	1401	Canovas, David	1098584	Aspergillus fumigatus D141 (deltaku70) No. 60-8 Resequencing	Complete	2016-11-11	PRJNA335160	SAMN05444592	SRP088865	Segment QC: Completed	2016-11-10 15:21:05	Illumina Regular Fragment, 600bp, Tubes	BBAZA	113350	No. 60-8 ku70-2		Asper_fumD141	G1	2016-04-22 10:47:11	2016-05-04		Quantity	Pass	86.8	53.61	68.05 X	Illumina	HiSeq-1TB	2x101	2928803858		0	2016-11-11	2016-11-11	Sasse, Christoph	Barry, Kerrie
CSP	1401	Canovas, David	1098582	Aspergillus fumigatus D141 (deltaku70) No. 60-6 Resequencing	Complete	2016-11-11	PRJNA335158	SAMN05444591	SRP088866	Segment QC: Completed	2016-11-10 15:22:34	Illumina Regular Fragment, 600bp, Tubes	BBAYY	113348	No. 60-6 ku70-2		Asper_fumD141	E1	2016-04-22 10:47:10	2016-05-04		Quantity	Pass	74.5	69.53	64.51 X	Illumina	HiSeq-1TB	2x101	2268655132		0	2016-11-11	2016-11-11	Sasse, Christoph	Barry, Kerrie
CSP	1401	Canovas, David	1098586	Aspergillus fumigatus D141 (deltaku70) No. 60-10 Resequencing	Complete	2016-11-11	PRJNA335162	SAMN05444593	SRP088867	Segment QC: Completed	2016-11-10 15:22:21	Illumina Regular Fragment, 600bp, Tubes	BBAZC	113352	No. 60-10 ku70-2		Asper_fumD141	B2	2016-04-22 10:47:10	2016-05-04		Quantity	Pass	90.5	90.88	64.7 X	Illumina	HiSeq-1TB	2x101	2244554108		0	2016-11-11	2016-11-11	Sasse, Christoph	Barry, Kerrie
CSP	1401	Canovas, David	1098585	Aspergillus fumigatus D141 (deltaku70) No. 60-9 Resequencing	Complete	2016-11-11	PRJNA335161	SAMN05444097	SRP088868	Segment QC: Completed	2016-11-10 15:20:40	Illumina Regular Fragment, 600bp, Tubes	BBAZB	113351	No. 60-9 ku70-2		Asper_fumD141	A2	2016-04-22 10:47:09	2016-05-04		Quantity	Pass	90.4	63.54	68.09 X	Illumina	HiSeq-1TB	2x101	2790822910		0	2016-11-11	2016-11-11	Sasse, Christoph	Barry, Kerrie
CSP	1401	Canovas, David	1098589	Aspergillus fumigatus D141 (wt) No. 60-5 Resequencing	Complete	2016-11-11	PRJNA335165	SAMN05444489	SRP088869	Segment QC: Completed	2016-11-10 15:22:59	Illumina Regular Fragment, 600bp, Tubes	BBAZN	113355	No. 60-5 wt-2		Asper_fumD141	E2	2016-04-22 10:47:10	2016-05-04		Quantity	Pass	84.1	23.57	66.09 X	Illumina	HiSeq-1TB	2x101	2314532968		0	2016-11-11	2016-11-11	Sasse, Christoph	Barry, Kerrie
CSP	1401	Canovas, David	1098588	Aspergillus fumigatus D141 (wt) No. 60-4 Resequencing	Complete	2016-11-11	PRJNA335164	SAMN05444096	SRP088870	Segment QC: Completed	2016-11-10 15:22:09	Illumina Regular Fragment, 600bp, Tubes	BBAZH	113354	No. 60-4 wt-2		Asper_fumD141	D2	2016-04-22 10:47:10	2016-05-04		Quantity	Pass	87.9	39.44	67.32 X	Illumina	HiSeq-1TB	2x101	2369361222		0	2016-11-11	2016-11-11	Sasse, Christoph	Barry, Kerrie
CSP	1401	Canovas, David	1098587	Aspergillus fumigatus D141 (wt) No. 60-3 Resequencing	Complete	2016-11-11	PRJNA335163	SAMN05444488	SRP088871	Segment QC: Completed	2016-11-10 15:20:52	Illumina Regular Fragment, 600bp, Tubes	BBAZG	113353	No. 60-3 wt-2		Asper_fumD141	C2	2016-04-22 10:47:10	2016-05-04		Quantity	Pass	87	30.97	82.13 X	Illumina	HiSeq-1TB	2x101	3116139264		0	2016-11-11	2016-11-11	Sasse, Christoph	Barry, Kerrie
CSP	1401	Canovas, David	1098590	Aspergillus fumigatus D141 (wt) No. 60-6 Resequencing	Complete	2016-11-11	PRJNA335166	SAMN05444490	SRP088873	Segment QC: Completed	2016-11-10 15:23:12	Illumina Regular Fragment, 600bp, Tubes	BBAZO	113356	No. 60-6 wt-2		Asper_fumD141	F2	2016-04-22 10:47:11	2016-05-04		Quantity	Pass	89.2	52.96	93.05 X	Illumina	HiSeq-1TB	2x101	3324514384		0	2016-11-11	2016-11-11	Sasse, Christoph	Barry, Kerrie
CSP	1401	Canovas, David	1098591	Aspergillus fumigatus D141 (wt) No. 60-7 Resequencing	Complete	2016-11-11	PRJNA335167	SAMN05444095	SRP088874	Segment QC: Completed	2016-11-10 15:21:18	Illumina Regular Fragment, 600bp, Tubes	BBAZP	113357	No. 60-7 wt-2		Asper_fumD141	G2	2016-04-22 10:47:11	2016-05-04		Quantity	Pass	88.2	44.39	61.67 X	Illumina	HiSeq-1TB	2x101	2205219254		0	2016-11-11	2016-11-11	Sasse, Christoph	Barry, Kerrie
CSP	1401	Canovas, David	1098592	Aspergillus fumigatus D141 (wt) No. 60-8 Resequencing	Complete	2016-11-11	PRJNA335168	SAMN05444491	SRP088875	Segment QC: Completed	2016-11-10 15:20:01	Illumina Regular Fragment, 600bp, Tubes	BBAZS	113358	No. 60-8 wt-2		Asper_fumD141	H2	2016-04-22 10:47:11	2016-05-04		Quantity	Pass	86	31.84	93.62 X	Illumina	HiSeq-1TB	2x101	3374852986		0	2016-11-11	2016-11-11	Sasse, Christoph	Barry, Kerrie
CSP	1401	Canovas, David	1098593	Aspergillus fumigatus D141 (wt) No. 60-9 Resequencing	Complete	2016-11-11	PRJNA335169	SAMN05444094	SRP088876	Segment QC: Completed	2016-11-10 15:20:27	Illumina Regular Fragment, 600bp, Tubes	BBAZT	113359	No. 60-9 wt-2		Asper_fumD141	A3	2016-04-22 10:47:10	2016-05-04		Quantity	Pass	77.8	27.48	62.2 X	Illumina	HiSeq-1TB	2x101	2359061242		0	2016-11-11	2016-11-11	Sasse, Christoph	Barry, Kerrie
CSP	1401	Canovas, David	1098594	Aspergillus fumigatus D141 (wt) No. 60-10 Resequencing	Complete	2016-11-11	PRJNA335170	SAMN05444492	SRP088877	Segment QC: Completed	2016-11-10 15:21:43	Illumina Regular Fragment, 600bp, Tubes	BBAZU	113360	No. 60-10 wt-2		Asper_fumD141	B3	2016-04-22 10:47:10	2016-05-04		Quantity	Pass	90.1	46.25	73.86 X	Illumina	HiSeq-1TB	2x101	2767882780		0	2016-11-11	2016-11-11	Sasse, Christoph	Barry, Kerrie
CSP	1401	Canovas, David	1098596	Aspergillus flavus NRRL3357(wt) AflW60-4 Resequencing	Complete	2016-11-11	PRJNA335172	SAMN05444493	SRP088878	Segment QC: Completed	2016-11-10 15:43:34	Illumina Regular Fragment, 600bp, Tubes	BBAZX	105648	flavwt4-60		KellerAsperflReseq	C1	2016-04-12 12:40:44	2016-05-04		Quantity	Pass	81.5	12.39	63.04 X	Illumina	HiSeq-1TB	2x101	2597931494		0	2016-11-11	2016-11-11	Keller, Nancy	Barry, Kerrie
CSP	1401	Canovas, David	1098595	Aspergillus flavus NRRL3357(wt) AflW60-3 Resequencing	Complete	2016-11-11	PRJNA335171	SAMN05444093	SRP088879	Segment QC: Completed	2016-11-10 15:46:04	Illumina Regular Fragment, 600bp, Tubes	BBAZW	105647	flavwt3-60		KellerAsperflReseq	B1	2016-04-12 12:40:44	2016-05-04		Quantity	Pass	89.3	24.22	55.57 X	Illumina	HiSeq-1TB	2x101	2390138942		0	2016-11-11	2016-11-11	Keller, Nancy	Barry, Kerrie
CSP	1401	Canovas, David	1098597	Aspergillus flavus NRRL3357(wt) AflW60-5 Resequencing	Complete	2016-11-11	PRJNA335173	SAMN05444092	SRP088880	Segment QC: Completed	2016-11-10 15:45:10	Illumina Regular Fragment, 600bp, Tubes	BBAZY	105649	flavwt5-60		KellerAsperflReseq	D1	2016-04-12 12:40:45	2016-05-04		Quantity	Pass	70.3	7.33	58.88 X	Illumina	HiSeq-1TB	2x101	2527893246		0	2016-11-11	2016-11-11	Keller, Nancy	Barry, Kerrie
CSP	1401	Canovas, David	1098598	Aspergillus flavus NRRL3357(wt) AflW60-6 Resequencing	Complete	2016-11-11	PRJNA335174	SAMN05444494	SRP088881	Segment QC: Completed	2016-11-10 15:46:30	Illumina Regular Fragment, 600bp, Tubes	BBAZZ	105650	flavwt6-60		KellerAsperflReseq	E1	2016-04-12 12:40:45	2016-05-04		Quantity	Pass	83.8	14.49	71.87 X	Illumina	HiSeq-1TB	2x101	2891721708		0	2016-11-11	2016-11-11	Keller, Nancy	Barry, Kerrie
CSP	1401	Canovas, David	1098599	Aspergillus flavus NRRL3357(wt) AflW60-7 Resequencing	Complete	2016-11-11	PRJNA331529	SAMN05444495	SRP088882	Segment QC: Completed	2016-11-10 15:44:14	Illumina Regular Fragment, 600bp, Tubes	BBBAA	105651	flavwt7-60		KellerAsperflReseq	F1	2016-04-12 12:40:45	2016-05-04		Quantity	Pass	77.5	9.96	46.96 X	Illumina	HiSeq-1TB	2x101	1882490116		0	2016-11-11	2016-11-11	Keller, Nancy	Barry, Kerrie
CSP	1401	Canovas, David	1098600	Aspergillus flavus NRRL3357(wt) AflW60-8 Resequencing	Complete	2016-11-11	PRJNA331530	SAMN05444091	SRP088883	Segment QC: Completed	2016-11-10 15:43:07	Illumina Regular Fragment, 600bp, Tubes	BBBAB	105652	flavwt8-60		KellerAsperflReseq	G1	2016-04-12 12:40:45	2016-05-04		Quantity	Pass	84.3	15.07	61.5 X	Illumina	HiSeq-1TB	2x101	2599089560		0	2016-11-11	2016-11-11	Keller, Nancy	Barry, Kerrie
CSP	1401	Canovas, David	1098601	Aspergillus flavus NRRL3357(wt) AflW60-9 Resequencing	Complete	2016-11-11	PRJNA331531	SAMN05444090	SRP088885	Segment QC: Completed	2016-11-10 15:45:24	Illumina Regular Fragment, 600bp, Tubes	BBBAC	105653	flavwt9-60		KellerAsperflReseq	A2	2016-04-12 12:40:44	2016-05-04		Quantity	Pass	89.4	24.5	51.66 X	Illumina	HiSeq-1TB	2x101	2218804360		0	2016-11-11	2016-11-11	Keller, Nancy	Barry, Kerrie
CSP	1401	Canovas, David	1098602	Aspergillus flavus NRRL3357(wt) AflW60-10 Resequencing	Complete	2016-11-11	PRJNA331532	SAMN05444496	SRP088886	Segment QC: Completed	2016-11-10 15:44:01	Illumina Regular Fragment, 600bp, Tubes	BBBAG	105654	flavwt10-60		KellerAsperflReseq	B2	2016-04-12 12:40:44	2016-05-04		Quantity	Pass	79	10.78	55.2 X	Illumina	HiSeq-1TB	2x101	2296503660		0	2016-11-11	2016-11-11	Keller, Nancy	Barry, Kerrie
CSP	1401	Canovas, David	1098604	Aspergillus flavus NRRL3357(deltaku70) Afldelta60-4 Resequencing	Complete	2016-11-11	PRJNA331534	SAMN05444068	SRP088887	Segment QC: Completed	2016-11-10 15:45:50	Illumina Regular Fragment, 600bp, Tubes	BBBAN	105656	flavD4-60		KellerAsperflReseq	D2	2016-04-12 12:40:45	2016-05-04		Quantity	Pass	87.9	20.6	47 X	Illumina	HiSeq-1TB	2x101	2062293750		0	2016-11-11	2016-11-11	Keller, Nancy	Barry, Kerrie
CSP	1401	Canovas, David	1098603	Aspergillus flavus NRRL3357(deltaku70) Afldelta60-3 Resequencing	Complete	2016-11-11	PRJNA331533	SAMN05444497	SRP088888	Segment QC: Completed	2016-11-10 15:44:40	Illumina Regular Fragment, 600bp, Tubes	BBBAH	105655	flavD3-60		KellerAsperflReseq	C2	2016-04-12 12:40:44	2016-05-04		Quantity	Pass	82.4	13.15	48.02 X	Illumina	HiSeq-1TB	2x101	2061903688		0	2016-11-11	2016-11-11	Keller, Nancy	Barry, Kerrie
CSP	1401	Canovas, David	1098605	Aspergillus flavus NRRL3357(deltaku70) Afldelta60-5 Resequencing	Complete	2016-11-11	PRJNA331535	SAMN05444498	SRP088889	Segment QC: Completed	2016-11-10 15:46:17	Illumina Regular Fragment, 600bp, Tubes	BBBAO	105657	flavD5-60		KellerAsperflReseq	E2	2016-04-12 12:40:45	2016-05-04		Quantity	Pass	78.8	10.65	51.41 X	Illumina	HiSeq-1TB	2x101	2222338956		0	2016-11-11	2016-11-11	Keller, Nancy	Barry, Kerrie
CSP	1401	Canovas, David	1098606	Aspergillus flavus NRRL3357(deltaku70) Afldelta60-6 Resequencing	Complete	2016-11-11	PRJNA331536	SAMN05444067	SRP088890	Segment QC: Completed	2016-11-10 15:43:20	Illumina Regular Fragment, 600bp, Tubes	BBBAP	105658	flavD6-60		KellerAsperflReseq	F2	2016-04-12 12:40:45	2016-05-04		Quantity	Pass	88	20.83	54.39 X	Illumina	HiSeq-1TB	2x101	2369478584		0	2016-11-11	2016-11-11	Keller, Nancy	Barry, Kerrie
CSP	1401	Canovas, David	1098607	Aspergillus flavus NRRL3357(deltaku70) Afldelta60-7 Resequencing	Complete	2016-11-11	PRJNA331537	SAMN05444499	SRP088891	Segment QC: Completed	2016-11-10 15:44:54	Illumina Regular Fragment, 600bp, Tubes	BBBAS	105659	flavD7-60		KellerAsperflReseq	G2	2016-04-12 12:40:45	2016-05-04		Quantity	Pass	84.7	15.51	51.21 X	Illumina	HiSeq-1TB	2x101	2161919948		0	2016-11-11	2016-11-11	Keller, Nancy	Barry, Kerrie
CSP	1401	Canovas, David	1098608	Aspergillus flavus NRRL3357(deltaku70) Afldelta60-8 Resequencing	Complete	2016-11-11	PRJNA331538	SAMN05444500	SRP088892	Segment QC: Completed	2016-11-10 15:43:47	Illumina Regular Fragment, 600bp, Tubes	BBBAT	105660	flavD8-60		KellerAsperflReseq	H2	2016-04-12 12:40:46	2016-05-04		Quantity	Pass	75.4	9.02	54.71 X	Illumina	HiSeq-1TB	2x101	2305859694		0	2016-11-11	2016-11-11	Keller, Nancy	Barry, Kerrie
CSP	1401	Canovas, David	1098609	Aspergillus flavus NRRL3357(deltaku70) Afldelta60-9 Resequencing	Complete	2016-11-11	PRJNA331539	SAMN05444066	SRP088893	Segment QC: Completed	2016-11-10 15:45:37	Illumina Regular Fragment, 600bp, Tubes	BBBAU	105661	flavD9-60		KellerAsperflReseq	A3	2016-04-12 12:40:44	2016-05-04		Quantity	Pass	81.6	12.49	51.25 X	Illumina	HiSeq-1TB	2x101	2130091414		0	2016-11-11	2016-11-11	Keller, Nancy	Barry, Kerrie
CSP	1401	Canovas, David	1098610	Aspergillus flavus NRRL3357(deltaku70) Afldelta60-10 Resequencing	Complete	2016-11-11	PRJNA331540	SAMN05444501	SRP088894	Segment QC: Completed	2016-11-10 15:44:27	Illumina Regular Fragment, 600bp, Tubes	BBBAW	105662	flavD10-60		KellerAsperflReseq	B3	2016-04-12 12:40:44	2016-05-04		Quantity	Pass	73.3	8.23	57.15 X	Illumina	HiSeq-1TB	2x101	2338785088		0	2016-11-11	2016-11-11	Keller, Nancy	Barry, Kerrie
CSP	1401	Canovas, David	1098565	Aspergillus nidulans A1146 (deltaku70) Adelta60-4 Resequencing	Complete	2016-12-16	PRJNA364366	SAMN06265845	SRP098217	Segment QC: Completed	2016-11-22 10:16:36	Illumina Regular Fragment, 600bp, Plates	BHCAA	105617	Adelta4		Asper_nidReseq	H3	2016-09-16 11:52:10	2016-09-19		Quantity	Pass	64.4	527.66	145.69 X	Illumina	HiSeq-1TB	2x101	4607720798		0	2016-12-16	2016-12-16	Canovas, David	Barry, Kerrie
CSP	1401	Canovas, David	1098569	Aspergillus nidulans A1146 (deltaku70) Adelta60-10 Resequencing	Complete	2016-12-16	PRJNA364363	SAMN06265844	SRP098218	Segment QC: Completed	2016-11-22 10:17:04	Illumina Regular Fragment, 600bp, Plates	BHCAH	105621	Adelta10		Asper_nidReseq	D4	2016-09-16 11:52:10	2016-09-19		Quantity	Pass	48.1	206.74	132.76 X	Illumina	HiSeq-1TB	2x101	4220822320		0	2016-12-16	2016-12-16	Canovas, David	Barry, Kerrie
CSP	1401	Canovas, David	1098563	Aspergillus nidulans A1146 (deltaku70) Adelta60-2 Resequencing	Complete	2016-12-16	PRJNA364364	SAMN06264458	SRP098219	Segment QC: Completed	2016-11-22 10:14:50	Illumina Regular Fragment, 600bp, Plates	BHBZY	105615	Adelta2		Asper_nidReseq	F3	2016-09-16 11:52:10	2016-09-19		Quantity	Pass	59.8	108.87	103.71 X	Illumina	HiSeq-1TB	2x101	3299102784		0	2016-12-16	2016-12-16	Canovas, David	Barry, Kerrie
CSP	1401	Canovas, David	1098544	Aspergillus nidulans A713 (wt) AW60-1 Resequencing	Complete	2016-12-16	PRJNA369895	SAMN06295922	SRP110215	Segment QC: Completed	2016-11-22 10:17:33	Illumina Regular Fragment, 600bp, Plates	BHBYT	105596	AW1		Asper_nidReseq	B1	2016-09-16 11:52:10	2016-09-19		Quantity	Pass	49.4	456.18	137.9 X	Illumina	HiSeq-1TB	2x101	4391803200		0	2016-12-16	2016-12-16	Canovas, David	Barry, Kerrie
CSP	1401	Canovas, David	1098545	Aspergillus nidulans A713 (wt) AW60-2 Resequencing	Complete	2016-12-16	PRJNA369897	SAMN06295947	SRP110218	Segment QC: Completed	2016-11-22 10:20:05	Illumina Regular Fragment, 600bp, Plates	BHBYU	105597	AW2		Asper_nidReseq	C1	2016-09-16 11:52:10	2016-09-19		Quantity	Pass	54.8	137.42	126.85 X	Illumina	HiSeq-1TB	2x101	4006098340		0	2016-12-16	2016-12-16	Canovas, David	Barry, Kerrie
CSP	1401	Canovas, David	1098548	Aspergillus nidulans A713 (wt) AW60-6 Resequencing	Complete	2016-12-16	PRJNA369900	SAMN06295895	SRP110249	Segment QC: Completed	2016-11-22 10:15:58	Illumina Regular Fragment, 600bp, Plates	BHBYY	105600	AW6		Asper_nidReseq	F1	2016-09-16 11:52:10	2016-09-19		Quantity	Pass	84.3	202.45	103.6 X	Illumina	HiSeq-1TB	2x101	3284881378		0	2016-12-16	2016-12-16	Canovas, David	Barry, Kerrie
CSP	1401	Canovas, David	1098546	Aspergillus nidulans A713 (wt) AW60-3 Resequencing	Complete	2016-12-16	PRJNA369898	SAMN06296051	SRP110250	Segment QC: Completed	2016-11-22 10:20:24	Illumina Regular Fragment, 600bp, Plates	BHBYW	105598	AW3		Asper_nidReseq	D1	2016-09-16 11:52:10	2016-09-19		Quantity	Pass	20.2	166.22	136.85 X	Illumina	HiSeq-1TB	2x101	4370201118		0	2016-12-16	2016-12-16	Canovas, David	Barry, Kerrie
CSP	1401	Canovas, David	1098547	Aspergillus nidulans A713 (wt) AW60-5 Resequencing	Complete	2016-12-16	PRJNA369899	SAMN06295942	SRP110251	Segment QC: Completed	2016-11-22 10:17:43	Illumina Regular Fragment, 600bp, Plates	BHBYX	105599	AW5		Asper_nidReseq	E1	2016-09-16 11:52:10	2016-09-19		Quantity	Pass	24.3	125.85	102.23 X	Illumina	HiSeq-1TB	2x101	3275833192		0	2016-12-16	2016-12-16	Canovas, David	Barry, Kerrie
CSP	1401	Canovas, David	1098549	Aspergillus nidulans A713 (wt) AW60-7 Resequencing	Complete	2016-12-16	PRJNA369901	SAMN06295903	SRP110252	Segment QC: Completed	2016-12-15 14:30:49	Illumina Regular Fragment, 600bp, Plates	BNOXP	105601	AW7		Asper_nidReseq	G1	2016-09-16 11:52:10	2016-09-19		Quantity	Pass	93.2	199.74	270.66 X	Illumina	HiSeq-1TB	2x101	8638770986		0	2016-12-16	2016-12-16	Canovas, David	Barry, Kerrie
CSP	1401	Canovas, David	1098551	Aspergillus nidulans A713 (wt) AW60-10 Resequencing	Complete	2016-12-16	PRJNA369896	SAMN06296006	SRP110253	Segment QC: Completed	2016-11-22 10:19:56	Illumina Regular Fragment, 600bp, Plates	BHBZB	105603	AW10		Asper_nidReseq	B2	2016-09-16 11:52:10	2016-09-19		Quantity	Pass	22.3	438.27	130.78 X	Illumina	HiSeq-1TB	2x101	4147403198		0	2016-12-16	2016-12-16	Canovas, David	Barry, Kerrie
CSP	1401	Canovas, David	1098550	Aspergillus nidulans A713 (wt) AW60-8 Resequencing	Complete	2016-12-16	PRJNA369902	SAMN06296000	SRP110254	Segment QC: Completed	2016-11-22 10:18:49	Illumina Regular Fragment, 600bp, Plates	BHBZA	105602	AW8		Asper_nidReseq	A2	2016-09-16 11:52:10	2016-09-19		Quantity	Pass	54.4	486.42	200.12 X	Illumina	HiSeq-1TB	2x101	6327486582		0	2016-12-16	2016-12-16	Canovas, David	Barry, Kerrie
CSP	1401	Canovas, David	1098553	Aspergillus nidulans A713 (wt) SW5-2 Resequencing	Complete	2016-12-16	PRJNA369908	SAMN06296004	SRP110272	Segment QC: Completed	2016-11-22 10:19:18	Illumina Regular Fragment, 600bp, Plates	BHBZG	105605	SW3		Asper_nidReseq	D2	2016-09-16 11:52:10	2016-09-19		Quantity	Pass	43.2	574.15	135.5 X	Illumina	HiSeq-1TB	2x101	4297791592		0	2016-12-16	2016-12-16	Canovas, David	Barry, Kerrie
CSP	1401	Canovas, David	1098552	Aspergillus nidulans A713 (wt) SW5-1 Resequencing	Complete	2016-12-16	PRJNA369907	SAMN06295988	SRP110273	Segment QC: Completed	2016-11-22 10:19:08	Illumina Regular Fragment, 600bp, Plates	BHBZC	105604	SW2		Asper_nidReseq	C2	2016-09-16 11:52:10	2016-09-19		Quantity	Pass	27	129.44	116.19 X	Illumina	HiSeq-1TB	2x101	3661661272		0	2016-12-16	2016-12-16	Canovas, David	Barry, Kerrie
CSP	1401	Canovas, David	1098557	Aspergillus nidulans A713 (wt) SW5-6 Resequencing	Complete	2016-12-16	PRJNA369912	SAMN06296015	SRP110274	Segment QC: Completed	2016-11-22 10:15:20	Illumina Regular Fragment, 600bp, Plates	BHBZP	105609	SW7		Asper_nidReseq	H2	2016-09-16 11:52:10	2016-09-19		Quantity	Pass	22.1	168.45	126.39 X	Illumina	HiSeq-1TB	2x101	3995020256		0	2016-12-16	2016-12-16	Canovas, David	Barry, Kerrie
CSP	1401	Canovas, David	1098554	Aspergillus nidulans A713 (wt) SW5-3 Resequencing	Complete	2016-12-16	PRJNA369909	SAMN06296042	SRP110278	Segment QC: Completed	2016-11-22 10:15:10	Illumina Regular Fragment, 600bp, Plates	BHBZH	105606	SW4		Asper_nidReseq	E2	2016-09-16 11:52:10	2016-09-19		Quantity	Pass	93.9	501.24	106.26 X	Illumina	HiSeq-1TB	2x101	3366094266		0	2016-12-16	2016-12-16	Canovas, David	Barry, Kerrie
CSP	1401	Canovas, David	1098556	Aspergillus nidulans A713 (wt) SW5-5 Resequencing	Complete	2016-12-16	PRJNA369911	SAMN06295958	SRP110280	Segment QC: Completed	2016-12-15 14:30:56	Illumina Regular Fragment, 600bp, Plates	BNOXT	105608	SW6		Asper_nidReseq	G2	2016-09-16 11:52:10	2016-09-19		Quantity	Pass	82.4	487.87	245.23 X	Illumina	HiSeq-1TB	2x101	7855541640		0	2016-12-16	2016-12-16	Canovas, David	Barry, Kerrie
CSP	1401	Canovas, David	1098555	Aspergillus nidulans A713 (wt) SW5-4 Resequencing	Complete	2016-12-16	PRJNA369910	SAMN06296054	SRP110284	Segment QC: Completed	2016-12-15 14:31:12	Illumina Regular Fragment, 600bp, Plates	BNOXS	105607	SW5		Asper_nidReseq	F2	2016-09-16 11:52:10	2016-09-19		Quantity	Pass	42.1	277.94	222.87 X	Illumina	HiSeq-1TB	2x101	7009194768		0	2016-12-16	2016-12-16	Canovas, David	Barry, Kerrie
CSP	1401	Canovas, David	1098558	Aspergillus nidulans A713 (wt) SW5-7 Resequencing	Complete	2016-12-16	PRJNA369913	SAMN06296045	SRP110297	Segment QC: Completed	2016-11-22 10:19:37	Illumina Regular Fragment, 600bp, Plates	BHBZS	105610	SW8		Asper_nidReseq	A3	2016-09-16 11:52:10	2016-09-19		Quantity	Pass	108.6	400.79	117.49 X	Illumina	HiSeq-1TB	2x101	3736607110		0	2016-12-16	2016-12-16	Canovas, David	Barry, Kerrie
CSP	1401	Canovas, David	1098559	Aspergillus nidulans A713 (wt) SW5-8 Resequencing	Complete	2016-12-16	PRJNA369914	SAMN06295999	SRP110299	Segment QC: Completed	2016-11-22 10:20:15	Illumina Regular Fragment, 600bp, Plates	BHBZT	105611	SW9		Asper_nidReseq	B3	2016-09-16 11:52:10	2016-09-19		Quantity	Pass	52	134.35	116.45 X	Illumina	HiSeq-1TB	2x101	3723329448		0	2016-12-16	2016-12-16	Canovas, David	Barry, Kerrie
CSP	1401	Canovas, David	1098560	Aspergillus nidulans A713 (wt) SW5-9 Resequencing	Complete	2016-12-16	PRJNA369915	SAMN06295930	SRP110302	Segment QC: Completed	2016-11-22 10:17:52	Illumina Regular Fragment, 600bp, Plates	BHBZU	105612	SW10		Asper_nidReseq	C3	2016-09-16 11:52:10	2016-09-19		Quantity	Pass	20.2	142.51	186.71 X	Illumina	HiSeq-1TB	2x101	5862033738		0	2016-12-16	2016-12-16	Canovas, David	Barry, Kerrie
CSP	1401	Canovas, David	1098561	Aspergillus nidulans A1146 (deltaku70) Adelta0-8 Resequencing	Complete	2016-12-16	PRJNA364361	SAMN06265871	SRP110305	Segment QC: Completed	2016-11-22 10:20:34	Illumina Regular Fragment, 600bp, Plates	BHBZW	105613	Adelta8		Asper_nidReseq	D3	2016-09-16 11:52:10	2016-09-19		Quantity	Pass	54.3	105.72	192.25 X	Illumina	HiSeq-1TB	2x101	6078350488		0	2016-12-16	2016-12-16	Canovas, David	Barry, Kerrie
CSP	1401	Canovas, David	1098562	Aspergillus nidulans A1146 (deltaku70) Adelta60-1 Resequencing	Complete	2016-12-16	PRJNA367754	SAMN06266865	SRP110306	Segment QC: Completed	2016-11-22 10:15:48	Illumina Regular Fragment, 600bp, Plates	BHBZX	105614	Adelta1		Asper_nidReseq	E3	2016-09-16 11:52:10	2016-09-19		Quantity	Pass	47.4	291.81	110.1 X	Illumina	HiSeq-1TB	2x101	3492636560		0	2016-12-16	2016-12-16	Canovas, David	Barry, Kerrie
CSP	1401	Canovas, David	1098564	Aspergillus nidulans A1146 (deltaku70) Adelta60-3 Resequencing	Complete	2016-12-16	PRJNA364365	SAMN06264944	SRP110308	Segment QC: Completed	2016-12-15 14:31:20	Illumina Regular Fragment, 600bp, Plates	BNOXU	105616	Adelta3		Asper_nidReseq	G3	2016-09-16 11:52:10	2016-09-19		Quantity	Pass	51.1	315.53	203.54 X	Illumina	HiSeq-1TB	2x101	6470770838		0	2016-12-16	2016-12-16	Canovas, David	Barry, Kerrie
CSP	1401	Canovas, David	1098566	Aspergillus nidulans A1146 (deltaku70) Adelta60-6 Resequencing	Complete	2016-12-16	PRJNA369879	SAMN06296035	SRP110309	Segment QC: Completed	2016-11-22 10:20:43	Illumina Regular Fragment, 600bp, Plates	BHCAB	105618	Adelta6		Asper_nidReseq	A4	2016-09-16 11:52:10	2016-09-19		Quantity	Pass	40.2	176.53	183.52 X	Illumina	HiSeq-1TB	2x101	5810851988		0	2016-12-16	2016-12-16	Canovas, David	Barry, Kerrie
CSP	1401	Canovas, David	1098571	Aspergillus nidulans A1146 (deltaku70) Sdelta5-2 Resequencing	Complete	2016-12-16	PRJNA369887	SAMN06295992	SRP110315	Segment QC: Completed	2016-11-22 10:16:45	Illumina Regular Fragment, 600bp, Plates	BHCAO	105623	SA2		Asper_nidReseq	F4	2016-09-16 11:52:10	2016-09-19		Quantity	Pass	72.3	164.15	97.95 X	Illumina	HiSeq-1TB	2x101	3135059796		0	2016-12-16	2016-12-16	Canovas, David	Barry, Kerrie
CSP	1401	Canovas, David	1098568	Aspergillus nidulans A1146 (deltaku70) Adelta60-9 Resequencing	Complete	2016-12-16	PRJNA369881	SAMN06296032	SRP110316	Segment QC: Completed	2016-11-22 10:16:55	Illumina Regular Fragment, 600bp, Plates	BHCAG	105620	Adelta9		Asper_nidReseq	C4	2016-09-16 11:52:10	2016-09-19		Quantity	Pass	61.8	480.26	123.2 X	Illumina	HiSeq-1TB	2x101	3908352560		0	2016-12-16	2016-12-16	Canovas, David	Barry, Kerrie
CSP	1401	Canovas, David	1098567	Aspergillus nidulans A1146 (deltaku70) Adelta60-7 Resequencing	Complete	2016-12-16	PRJNA369880	SAMN06296012	SRP110317	Segment QC: Completed	2016-11-22 10:18:01	Illumina Regular Fragment, 600bp, Plates	BHCAC	105619	Adelta7		Asper_nidReseq	B4	2016-09-16 11:52:10	2016-09-19		Quantity	Pass	64.2	285.41	122.55 X	Illumina	HiSeq-1TB	2x101	3908371346		0	2016-12-16	2016-12-16	Canovas, David	Barry, Kerrie
CSP	1401	Canovas, David	1098570	Aspergillus nidulans A1146 (deltaku70) Sdelta5-1 Resequencing	Complete	2016-12-16	PRJNA369886	SAMN06295983	SRP110318	Segment QC: Completed	2016-11-22 10:18:11	Illumina Regular Fragment, 600bp, Plates	BHCAN	105622	SA1		Asper_nidReseq	E4	2016-09-16 11:52:10	2016-09-19		Quantity	Pass	69.8	173.96	122.15 X	Illumina	HiSeq-1TB	2x101	3932100084		0	2016-12-16	2016-12-16	Canovas, David	Barry, Kerrie
CSP	1401	Canovas, David	1098572	Aspergillus nidulans A1146 (deltaku70) Sdelta5-3 Resequencing	Complete	2016-12-16	PRJNA369888	SAMN06295911	SRP110320	Segment QC: Completed	2016-12-15 14:31:04	Illumina Regular Fragment, 600bp, Plates	BNOXW	105624	SA3		Asper_nidReseq	G4	2016-09-16 11:52:10	2016-09-19		Quantity	Pass	50	89.39	230.93 X	Illumina	HiSeq-1TB	2x101	7404423524		0	2016-12-16	2016-12-16	Canovas, David	Barry, Kerrie
CSP	1401	Canovas, David	1098573	Aspergillus nidulans A1146 (deltaku70) Sdelta5-4 Resequencing	Complete	2016-12-16	PRJNA369889	SAMN06296034	SRP110322	Segment QC: Completed	2016-11-22 10:16:07	Illumina Regular Fragment, 600bp, Plates	BHCAS	105625	SA4		Asper_nidReseq	H4	2016-09-16 11:52:10	2016-09-19		Quantity	Pass	60.3	945.93	185.04 X	Illumina	HiSeq-1TB	2x101	5894316772		0	2016-12-16	2016-12-16	Canovas, David	Barry, Kerrie
CSP	1401	Canovas, David	1098577	Aspergillus nidulans A1146 (deltaku70) Sdelta5-8 Resequencing	Complete	2016-12-16	PRJNA369893	SAMN06295897	SRP110324	Segment QC: Completed	2016-11-22 10:19:27	Illumina Regular Fragment, 600bp, Plates	BHCAX	105629	SA8		Asper_nidReseq	D5	2016-09-16 11:52:10	2016-09-19		Quantity	Pass	51.7	123.27	119.67 X	Illumina	HiSeq-1TB	2x101	3802821094		0	2016-12-16	2016-12-16	Canovas, David	Barry, Kerrie
CSP	1401	Canovas, David	1098574	Aspergillus nidulans A1146 (deltaku70) Sdelta5-5 Resequencing	Complete	2016-12-16	PRJNA369890	SAMN06295936	SRP110326	Segment QC: Completed	2016-11-22 10:17:14	Illumina Regular Fragment, 600bp, Plates	BHCAT	105626	SA5		Asper_nidReseq	A5	2016-09-16 11:52:10	2016-09-19		Quantity	Pass	63	161.5	120.98 X	Illumina	HiSeq-1TB	2x101	3934065746		0	2016-12-16	2016-12-16	Canovas, David	Barry, Kerrie
CSP	1401	Canovas, David	1098578	Aspergillus nidulans A1146 (deltaku70) Sdelta5-9 Resequencing	Complete	2016-12-16	PRJNA369894	SAMN06295952	SRP110327	Segment QC: Completed	2016-11-22 10:18:39	Illumina Regular Fragment, 600bp, Plates	BHCAY	105630	SA9		Asper_nidReseq	E5	2016-09-16 11:52:10	2016-09-19		Quantity	Pass	58.2	352.38	124.11 X	Illumina	HiSeq-1TB	2x101	4003537788		0	2016-12-16	2016-12-16	Canovas, David	Barry, Kerrie
CSP	1401	Canovas, David	1098576	Aspergillus nidulans A1146 (deltaku70) Sdelta5-7 Resequencing	Complete	2016-12-16	PRJNA369892	SAMN06296025	SRP110328	Segment QC: Completed	2016-11-22 10:18:58	Illumina Regular Fragment, 600bp, Plates	BHCAW	105628	SA7		Asper_nidReseq	C5	2016-09-16 11:52:10	2016-09-19		Quantity	Pass	36.4	290.67	120.9 X	Illumina	HiSeq-1TB	2x101	3904190552		0	2016-12-16	2016-12-16	Canovas, David	Barry, Kerrie
CSP	1401	Canovas, David	1098575	Aspergillus nidulans A1146 (deltaku70) Sdelta5-6 Resequencing	Complete	2016-12-16	PRJNA369891	SAMN06295902	SRP110329	Segment QC: Completed	2016-11-22 10:18:30	Illumina Regular Fragment, 600bp, Plates	BHCAU	105627	SA6		Asper_nidReseq	B5	2016-09-16 11:52:10	2016-09-19		Quantity	Pass	75.7	244.82	148.7 X	Illumina	HiSeq-1TB	2x101	4733346820		0	2016-12-16	2016-12-16	Canovas, David	Barry, Kerrie
CSP	1401	Canovas, David	1117626	Aspergillus nidulans A713 (wt) SW10-5 Resequencing	Complete	2016-12-16	PRJNA369904	SAMN06295948	SRP112355	Segment QC: Completed	2016-11-22 10:17:23	Illumina Regular Fragment, 600bp, Plates	BHCAZ	120726	SW10-5		Asper_nidReseq	F5	2016-09-16 11:52:10	2016-09-19		Quantity	Pass	72.5	283.14	131.03 X	Illumina	HiSeq-1TB	2x101	4158791150		0	2016-12-16	2016-12-16	Canovas, David	Barry, Kerrie
CSP	1401	Canovas, David	1117627	Aspergillus nidulans A713 (wt) SW10-6 Resequencing	Complete	2016-12-16	PRJNA369905	SAMN06296003	SRP112357	Segment QC: Completed	2016-11-22 10:16:17	Illumina Regular Fragment, 600bp, Plates	BHCBA	120727	SW10-6		Asper_nidReseq	G5	2016-09-16 11:52:10	2016-09-19		Quantity	Pass	62.2	250.39	107.65 X	Illumina	HiSeq-1TB	2x101	3517203598		0	2016-12-16	2016-12-16	Canovas, David	Barry, Kerrie
CSP	1401	Canovas, David	1117629	Aspergillus nidulans A713 (wt) SW10-10 Resequencing	Complete	2016-12-16	PRJNA369903	SAMN06295890	SRP112359	Segment QC: Completed	2016-11-22 10:15:39	Illumina Regular Fragment, 600bp, Plates	BHCBC	120729	SW10-10		Asper_nidReseq	A6	2016-09-16 11:52:10	2016-09-19		Quantity	Pass	77.6	145.68	107.13 X	Illumina	HiSeq-1TB	2x101	3465422514		0	2016-12-16	2016-12-16	Canovas, David	Barry, Kerrie
CSP	1401	Canovas, David	1117631	Aspergillus nidulans A1146 (deltaku70) SA10-6 Resequencing	Complete	2016-12-16	PRJNA369884	SAMN06295915	SRP112360	Segment QC: Completed	2016-11-22 10:16:26	Illumina Regular Fragment, 600bp, Plates	BHCBH	120731	SA10-6		Asper_nidReseq	C6	2016-09-16 11:52:10	2016-09-19		Quantity	Pass	41.8	171.14	145.97 X	Illumina	HiSeq-1TB	2x101	4635997768		0	2016-12-16	2016-12-16	Canovas, David	Barry, Kerrie
CSP	1401	Canovas, David	1117628	Aspergillus nidulans A713 (wt) SW10-8 Resequencing	Complete	2016-12-16	PRJNA369906	SAMN06295993	SRP112362	Segment QC: Completed	2016-11-22 10:18:20	Illumina Regular Fragment, 600bp, Plates	BHCBB	120728	SW10-8		Asper_nidReseq	H5	2016-09-16 11:52:10	2016-09-19		Quantity	Pass	51.4	610.84	137.49 X	Illumina	HiSeq-1TB	2x101	4369450688		0	2016-12-16	2016-12-16	Canovas, David	Barry, Kerrie
CSP	1401	Canovas, David	1117630	Aspergillus nidulans A1146 (deltaku70) SA10-5 Resequencing	Complete	2016-12-16	PRJNA369883	SAMN06295940	SRP112363	Segment QC: Completed	2016-11-22 10:15:00	Illumina Regular Fragment, 600bp, Plates	BHCBG	120730	SA10-5		Asper_nidReseq	B6	2016-09-16 11:52:10	2016-09-19		Quantity	Pass	50	236.27	135.78 X	Illumina	HiSeq-1TB	2x101	4318120468		0	2016-12-16	2016-12-16	Canovas, David	Barry, Kerrie
CSP	1401	Canovas, David	1117632	Aspergillus nidulans A1146 (deltaku70) SA10-8 Resequencing	Complete	2016-12-16	PRJNA369885	SAMN06295914	SRP112364	Segment QC: Completed	2016-11-22 10:15:29	Illumina Regular Fragment, 600bp, Plates	BHCBN	120732	SA10-8		Asper_nidReseq	D6	2016-09-16 11:52:10	2016-09-19		Quantity	Pass	54.6	248.23	188.92 X	Illumina	HiSeq-1TB	2x101	5975473100		0	2016-12-16	2016-12-16	Canovas, David	Barry, Kerrie
CSP	1401	Canovas, David	1117633	Aspergillus nidulans A1146 (deltaku70) SA10-10 Resequencing	Complete	2016-12-16	PRJNA369882	SAMN06295898	SRP112368	Segment QC: Completed	2016-11-22 10:19:46	Illumina Regular Fragment, 600bp, Plates	BHCBO	120733	SA10-10		Asper_nidReseq	E6	2016-09-16 11:52:10	2016-09-19		Quantity	Pass	82.8	74.73	92.76 X	Illumina	HiSeq-1TB	2x101	2948346348		0	2016-12-16	2016-12-16	Canovas, David	Barry, Kerrie
CSP	1401	Canovas, David	1157292	Aspergillus nidulans FGSC4 Bisulfite Sequencing	Complete	2018-05-11	PRJNA501606	SAMN10361534	SRP171755	Segment QC: Completed	2018-05-11 12:53:25	Illumina Bisulphite-Seq, Tubes	CGYUC	157743	FGSC4 VEG1	1	VEG1		2017-10-19 10:06:06	2017-11-14	Reported 1xBR Starlet quant.	Quantity	Pass	0	32.79	30 X	Illumina	HiSeq-1TB	2x151	9180515214		0	2018-05-11	2018-05-11	Canovas, David	Barry, Kerrie
CSP	1401	Canovas, David	1157292	Aspergillus nidulans FGSC4 Bisulfite Sequencing	Complete	2018-05-11	PRJNA501609	SAMN10361536	SRP171756	Segment QC: Completed	2018-05-11 12:52:55	Illumina Bisulphite-Seq, Tubes	CGYUH	157746	FGSC4 CON2	2	CON2		2017-10-19 10:06:06	2017-11-14	Reported 1xBR Starlet quant.	Quantity	Pass	12.2	95.87	30 X	Illumina	HiSeq-1TB	2x151	2388164358		0	2018-05-11	2018-05-11	Canovas, David	Barry, Kerrie
CSP	1401	Canovas, David	1157292	Aspergillus nidulans FGSC4 Bisulfite Sequencing	Complete	2018-05-11	PRJNA501608	SAMN10361539	SRP171757	Segment QC: Completed	2018-05-11 12:53:33	Illumina Bisulphite-Seq, Tubes	CGYUG	157745	FGSC4 CON1	1	CON1		2017-10-19 10:06:06	2017-11-14	Reported 1xBR Starlet quant.	Quantity	Pass	12.5	99.34	30 X	Illumina	HiSeq-1TB	2x151	6522172294		0	2018-05-11	2018-05-11	Canovas, David	Barry, Kerrie
CSP	1401	Canovas, David	1157292	Aspergillus nidulans FGSC4 Bisulfite Sequencing	Complete	2018-05-11	PRJNA501611	SAMN10361535	SRP171758	Segment QC: Completed	2018-05-11 12:53:10	Illumina Bisulphite-Seq, Tubes	CGYUO	157748	FGSC4 CLE2	2	CLE2		2017-10-19 10:06:06	2017-11-14	Reported 1xBR Starlet quant.	Quantity	Pass	0	27.37	30 X	Illumina	HiSeq-1TB	2x151	5528171004		0	2018-05-11	2018-05-11	Canovas, David	Barry, Kerrie
CSP	1401	Canovas, David	1157292	Aspergillus nidulans FGSC4 Bisulfite Sequencing	Complete	2018-05-11	PRJNA501612	SAMN10361537	SRP171759	Segment QC: Completed	2018-05-11 12:53:03	Illumina Bisulphite-Seq, Tubes	COHCH	171966	FGSC4 VEG 3	replicate 2	VEG 3		2018-02-14 14:48:12	2018-02-20		Quantity	Pass	25.3	114.18	30 X	Illumina	HiSeq-1TB	2x151	19482601954		0	2018-05-11	2018-05-11	Canovas, David	Barry, Kerrie
CSP	1401	Canovas, David	1157292	Aspergillus nidulans FGSC4 Bisulfite Sequencing	Complete	2018-05-11	PRJNA501610	SAMN10361538	SRP171760	Segment QC: Completed	2018-05-11 12:53:18	Illumina Bisulphite-Seq, Tubes	CGYUN	157747	FGSC4 CLE1	1	CLE1		2017-10-19 10:06:06	2017-11-14	Reported 1xBR Starlet quant.	Quantity	Pass	8.1	69.09	30 X	Illumina	HiSeq-1TB	2x151	5667640644		0	2018-05-11	2018-05-11	Canovas, David	Barry, Kerrie
